# Supplementary material for: Strong off-target antibody reactivity to malarial antigens induced by RTS,S/AS01E vaccination is associated with protection
Source: JCI Insight. 2022 May 23;7(10):e158030. doi: 10.1172/jci.insight.158030 (PMC9220828; doi:10.1172/jci.insight.158030)
Supplement: Supplemental table 1 [file jciinsight-7-158030-s146.xlsx]

## Sheet: M3
PROT_ID	COEF	STD_COEF	UNCORR_SIG	FOLD_DIFF	FDR_CORR
PF3D7_0304600	3.5455	0.0385466	0	11.6762	TRUE
PF3D7_1030200.1o1	2.9744	0.0614971	0	7.8593	TRUE
PF3D7_0312400.2o7	2.4322	0.0698396	2.36658e-209	5.39716	TRUE
PF3D7_0728600.iso1.exon3.amp1	2.20816	0.0632407	3.19038e-210	4.62087	TRUE
PF3D7_0831100.iso1.exon2.amp1	2.08656	0.0698766	4.16969e-163	4.24733	TRUE
PF3D7_0206900.1.1o2	2.00958	0.0642162	3.27006e-176	4.02666	TRUE
PF3D7_0726100.2o2	1.56306	0.0502707	2.3293e-174	2.9548	TRUE
PF3D7_1243900.iso1.exon6.amp1	1.18243	0.0645194	1.27759e-69	2.26959	TRUE
PF3D7_0206900.1.e1	0.997387	0.0469273	8.47758e-91	1.99638	TRUE
PF3D7_1438800.4o4	0.945149	0.0408167	1.26541e-105	1.92539	TRUE
PF3D7_1479800.iso1.exon2.amp1	0.860423	0.0539012	3.57817e-54	1.81557	TRUE
PF3D7_0400800.iso1.exon1.amp1	0.682868	0.0577864	3.16819e-31	1.60533	TRUE
PF3D7_0800300.e2s1	0.620901	0.0538561	7.60665e-30	1.53784	TRUE
PF3D7_1300100.iso1.exon2.amp1	0.604972	0.0529755	2.48747e-29	1.52095	TRUE
PF3D7_1146800.e3s1	0.570198	0.0380942	3.67099e-48	1.48473	TRUE
PF3D7_0712300.iso1.exon1.amp1	0.500804	0.0388906	1.49292e-36	1.415	TRUE
PF3D7_0317300.s3	0.490236	0.0458901	5.77913e-26	1.40467	TRUE
PF3D7_1464000.e1s1	0.466612	0.0366817	9.677e-36	1.38186	TRUE
PF3D7_0712800.iso1.exon1.amp1	0.462136	0.0406673	4.55523e-29	1.37758	TRUE
PF3D7_1221000.e1s3	0.425193	0.0402199	1.78771e-25	1.34275	TRUE
PF3D7_1466400.e1s1	0.40478	0.034938	4.08921e-30	1.32389	TRUE
PF3D7_0311700.1o15	0.400059	0.0448755	1.05074e-18	1.31956	TRUE
PF3D7_0937800.iso1.exon2.amp2	0.397625	0.0259499	2.86184e-50	1.31734	TRUE
PF3D7_0214100.e1s1	0.372905	0.0429265	7.43385e-18	1.29496	TRUE
PF3D7_1329500.iso1.exon3.amp1	0.357538	0.0495727	7.68794e-13	1.28124	TRUE
PF3D7_0422100.1o1 (renamed in 2015, duplicate)	0.355827	0.0486576	3.72543e-13	1.27972	TRUE
PF3D7_1400700.iso1.exon1.amp1	0.329986	0.0530648	6.05776e-10	1.257	TRUE
PF3D7_1435300.e1s4	0.324417	0.0426315	4.15025e-14	1.25216	TRUE
PF3D7_0632500.iso1.exon1.amp1	0.316791	0.0655483	1.44468e-06	1.24556	TRUE
PF3D7_0422100_1o1 (renamed in 2015, duplicate)	0.315416	0.0469391	2.34922e-11	1.24437	TRUE
PF3D7_0712400.iso1.exon1.amp1	0.309448	0.0534782	8.29083e-09	1.23923	TRUE
PF3D7_0501000.e2s1	0.289139	0.0480901	2.15607e-09	1.22191	TRUE
PF3D7_0300100.iso1.exon1.amp2	0.284237	0.019769	9.66321e-45	1.21777	TRUE
PF3D7_0901600.iso1.exon2.amp1	0.283139	0.0485347	6.27856e-09	1.21684	TRUE
PF3D7_0833500.iso1.exon3.amp1	0.281743	0.0525484	9.17297e-08	1.21566	TRUE
PF3D7_1018300.e1s1	0.272412	0.029658	9.72347e-20	1.20783	TRUE
PF3D7_0412400.iso1.exon1.amp1	0.26822	0.0502082	1.01989e-07	1.20432	TRUE
PF3D7_0500100.iso1.exon2.amp1	0.267288	0.0514478	2.24513e-07	1.20354	TRUE
PF3D7_1240400.iso1.exon2.amp1	0.265905	0.060608	1.20561e-05	1.20239	TRUE
PF3D7_0733000.iso1.exon1.amp1	0.263486	0.0469403	2.25446e-08	1.20038	TRUE
PF3D7_0412900.iso1.exon1.amp1	0.253848	0.0615771	3.89735e-05	1.19238	TRUE
PF3D7_0803400.iso1.exon1.amp1	0.243724	0.0347368	3.07862e-12	1.18405	TRUE
PF3D7_1311800.e1s1	0.243526	0.0306438	3.11721e-15	1.18388	TRUE
PF3D7_1149900.iso1.exon2.amp1	0.23865	0.0538307	9.76612e-06	1.17989	TRUE
PF3D7_1244500.1o1	0.229458	0.035016	7.10599e-11	1.17239	TRUE
PF3D7_1125800.1o4	0.227562	0.0430577	1.38949e-07	1.17085	TRUE
PF3D7_0902800.4o4	0.211339	0.0277073	3.63084e-14	1.15776	TRUE
PF3D7_0200800.iso1.exon1.amp1	0.206117	0.0214008	1.66208e-21	1.15358	TRUE
PF3D7_0300100.iso1.exon2.amp1	0.196984	0.0502785	9.22526e-05	1.1463	TRUE
PF3D7_1462300.e1s1	0.195414	0.0328462	3.15495e-09	1.14505	TRUE
PF3D7_0222800.iso1.exon2.amp1	0.191432	0.0525497	0.000276261	1.1419	TRUE
PF3D7_1000100.iso1.exon1.amp1	0.185289	0.0344632	8.45856e-08	1.13704	TRUE
PF3D7_1448300.s1	0.183116	0.0372226	9.3654e-07	1.13533	TRUE
PF3D7_0200100.iso1.exon2.amp1	0.178045	0.0462596	0.000122303	1.13135	TRUE
PF3D7_0611800.iso1.exon5.amp3	0.175633	0.0318363	3.88802e-08	1.12946	TRUE
PF3D7_1452000.s1	0.166491	0.0415664	6.41056e-05	1.12233	TRUE
PF3D7_0732000.iso1.exon2.amp1	0.164177	0.0519718	0.00160628	1.12053	TRUE
PF3D7_0306200.5o5	0.161187	0.0290274	3.17264e-08	1.11821	TRUE
PF3D7_1146000.1o1	0.15851	0.0326744	1.31924e-06	1.11613	TRUE
PF3D7_1255200.iso1.exon1.amp1	0.156379	0.0532615	0.003361	1.11449	TRUE
PF3D7_0115700.iso1.exon1.amp1	0.154961	0.058232	0.00784912	1.11339	TRUE
PF3D7_0101800.iso1.exon1.amp1	0.150449	0.0513152	0.00340644	1.10992	TRUE
PF3D7_1121800.s1	0.148821	0.0376553	8.00503e-05	1.10866	TRUE
PF3D7_0520400.e1s1	0.146901	0.0297496	8.53193e-07	1.10719	TRUE
PF3D7_0319900.1o1	0.146616	0.0355246	3.81905e-05	1.10697	TRUE
PF3D7_0206900.iso2.exon2.amp1	0.141878	0.0255769	3.27792e-08	1.10334	TRUE
PF3D7_0324600.iso1.exon2.amp1	0.138879	0.0518305	0.00743221	1.10105	TRUE
PF3D7_0703500.e2s2	0.134524	0.0426211	0.00162105	1.09773	TRUE
PF3D7_0808600.e2s1	0.134319	0.0437708	0.00217807	1.09757	TRUE
PF3D7_0803400.iso1.exon1.amp2	0.132957	0.0291821	5.51611e-06	1.09654	TRUE
PF3D7_1329000.e1s2	0.132022	0.0285448	3.97693e-06	1.09583	TRUE
PF3D7_1222300.e1s1	0.128774	0.0279914	4.47156e-06	1.09336	TRUE
PF3D7_0900900.iso1.exon1.amp1	0.128578	0.049728	0.00978843	1.09322	FALSE
PF3D7_0526600.iso1.exon1.amp4	0.125574	0.054168	0.0205343	1.09094	FALSE
PF3D7_0900100.iso1.exon2.amp1	0.123484	0.0471244	0.00884785	1.08936	FALSE
PF3D7_1372800.iso1.exon2.amp1	0.119432	0.0497002	0.0163468	1.08631	FALSE
PF3D7_0507700.e1s1	0.118301	0.0240098	9.00596e-07	1.08546	TRUE
PF3D7_1123500.iso1.exon1.amp1	0.118179	0.040056	0.00321	1.08536	TRUE
PF3D7_1041300.iso1.exon1.amp1	0.114108	0.0479021	0.0173045	1.08231	FALSE
PF3D7_1469800.3o3	0.113293	0.048034	0.018437	1.08169	FALSE
PF3D7_1479900.iso1.exon2.amp1	0.111373	0.0536125	0.0378918	1.08026	FALSE
PF3D7_1007700.e1s2	0.110266	0.0505781	0.0293613	1.07943	FALSE
PF3D7_0719500.1o2	0.109148	0.0374878	0.00363497	1.07859	TRUE
PF3D7_0702400.e1s1	0.105398	0.0535338	0.049109	1.07579	FALSE
PF3D7_1428700.1o1	0.105258	0.0225024	3.09021e-06	1.07569	TRUE
PF3D7_0300400.iso1.exon1.amp1	0.103993	0.0521363	0.0462147	1.07474	FALSE
PF3D7_0937600.iso1.exon1.amp1	0.103834	0.042351	0.0142989	1.07463	FALSE
PF3D7_1254600.iso1.exon2.amp1	0.103595	0.0504896	0.0403148	1.07445	FALSE
PF3D7_0313800.5o5	0.103103	0.0315102	0.00108536	1.07408	TRUE
PF3D7_0812700.1o1	0.103037	0.0341234	0.0025626	1.07403	TRUE
PF3D7_0931300.1o1	0.101081	0.0350777	0.00399709	1.07258	TRUE
PF3D7_1346900.1o1	0.100042	0.0425452	0.0187957	1.0718	FALSE
PF3D7_1479500.iso1.exon2.amp1	0.0973788	0.0541546	0.0722979	1.06983	FALSE
PF3D7_0911300.e1s2	0.0959346	0.0297823	0.00129647	1.06876	TRUE
PF3D7_0400100.iso1.exon2.amp1	0.0957085	0.0440802	0.0300271	1.06859	FALSE
PF3D7_0100300.iso1.exon2.amp1	0.0928351	0.0375549	0.0135167	1.06646	FALSE
PF3D7_0600400.iso1.exon2.amp1	0.092076	0.0378152	0.0149804	1.0659	FALSE
PF3D7_1476600.e2	0.0919813	0.0266108	0.000558263	1.06583	TRUE
PF3D7_0832900.iso1.exon3.amp1	0.0906352	0.0485112	0.0618571	1.06484	FALSE
PF3D7_0610200.1o1	0.0896812	0.0332217	0.00700172	1.06413	TRUE
PF3D7_0800100.iso1.exon1.amp1	0.0891738	0.0456281	0.0507933	1.06376	FALSE
PF3D7_0305500.e1s3	0.0854113	0.0283298	0.00260207	1.06099	TRUE
PF3D7_0713900.e1s4	0.0850455	0.0300884	0.00475113	1.06072	TRUE
PF3D7_1312900.iso1.exon3.amp1	0.0848297	0.0256344	0.000951703	1.06056	TRUE
PF3D7_0620400.1o1	0.0845269	0.056714	0.13627	1.06034	FALSE
PF3D7_1300900.iso1.exon1.amp1	0.0835051	0.0457589	0.0681623	1.05959	FALSE
PF3D7_1103800.e1s2	0.0831269	0.0208438	6.89347e-05	1.05931	TRUE
PF3D7_0525300.1o1	0.0829683	0.0310622	0.00762119	1.0592	TRUE
PF3D7_0618700.1o2	0.0827765	0.0429388	0.0540204	1.05905	FALSE
PF3D7_1254100.e2s1	0.0817024	0.0394862	0.0386578	1.05827	FALSE
PF3D7_1000200.iso1.exon1.amp1	0.0815862	0.0523643	0.119375	1.05818	FALSE
PF3D7_1358600.iso1.exon1.amp1	0.0803625	0.0238423	0.000763943	1.05728	TRUE
PF3D7_0631900.iso1.exon2.amp1	0.0797502	0.0449244	0.0760111	1.05684	FALSE
PF3D7_1205500.e1s1	0.0782809	0.0206575	0.000155303	1.05576	TRUE
PF3D7_0115400.iso1.exon2.amp1	0.0776602	0.0486448	0.110536	1.05531	FALSE
PF3D7_1200600.iso1.exon2.amp3	0.0766913	0.0568486	0.177471	1.0546	FALSE
PF3D7_0407800.e1s2	0.0766759	0.0220287	0.000510479	1.05459	TRUE
PF3D7_0201300.iso1.exon2.amp1	0.0765389	0.04473	0.0872073	1.05449	FALSE
PF3D7_0420700.e2s1	0.0748133	0.044209	0.090747	1.05322	FALSE
PF3D7_1464500.iso1.exon1.amp1_seg2	0.074745	0.0267382	0.00523106	1.05317	TRUE
PF3D7_0828100.iso1.exon3.amp1	0.074374	0.0317312	0.0191792	1.0529	FALSE
PF3D7_0815500.3o5	0.0739611	0.0374159	0.0482055	1.0526	FALSE
PF3D7_0513200.e2s3	0.0734992	0.0212518	0.000554244	1.05227	TRUE
PF3D7_1456400.iso1.exon1.amp1	0.0732694	0.0204607	0.000350245	1.0521	TRUE
PF3D7_1149000.e1s4 (renamed in 205)	0.0718929	0.0278465	0.00989847	1.05109	FALSE
PF3D7_1255000.iso1.exon2.amp1	0.0712756	0.0572716	0.21345	1.05065	FALSE
PF3D7_0501800.e1s1	0.0709449	0.0318	0.0257904	1.0504	FALSE
PF3D7_0404600.s5	0.0708698	0.0214434	0.000966168	1.05035	TRUE
PF3D7_1240300.iso1.exon2.amp1	0.0672664	0.0448934	0.134193	1.04773	FALSE
PF3D7_0832400.iso1.exon3.amp1	0.0639265	0.0375423	0.0887585	1.04531	FALSE
PF3D7_0826100.s3	0.0632481	0.0251311	0.0119204	1.04482	FALSE
PF3D7_0902800.2o4	0.0624567	0.0278149	0.0248455	1.04424	FALSE
PF3D7_1140800.1o1	0.0622842	0.0243935	0.0107419	1.04412	FALSE
PF3D7_1011700.1o1 (renamed in 2015)	0.0605786	0.0212577	0.00441929	1.04288	TRUE
PF3D7_1476600.2o2	0.0597159	0.0197558	0.00253619	1.04226	TRUE
PF3D7_0424100.2o2	0.0597035	0.0192214	0.00192154	1.04225	TRUE
PF3D7_0503900.2o2	0.059636	0.0254076	0.0190107	1.0422	FALSE
PF3D7_0206800	0.0593484	0.0566519	0.294947	1.042	FALSE
PF3D7_0700100.iso1.exon2.amp2	0.0592782	0.0208997	0.00460834	1.04194	TRUE
PF3D7_0600400.iso1.exon1.amp1	0.0576894	0.049685	0.245734	1.0408	FALSE
PF3D7_1346400.e1s3	0.0575328	0.03655	0.115621	1.04068	FALSE
PF3D7_0108300.s3	0.0573699	0.0471175	0.223518	1.04057	FALSE
PF3D7_0200400.iso1.exon1.amp1	0.0572198	0.0428286	0.18169	1.04046	FALSE
PF3D7_1219300.iso1.exon1.amp1	0.0570964	0.03985	0.152071	1.04037	FALSE
PF3D7_1012700.e1s1	0.0556886	0.0271227	0.040178	1.03936	FALSE
PF3D7_0705500.iso1.exon2.amp2	0.0537481	0.0304211	0.0774089	1.03796	FALSE
PF3D7_0420900.iso1.exon2.amp2	0.0533965	0.0201755	0.00819253	1.03771	TRUE
PF3D7_1240600.iso1.exon2.amp1	0.0528342	0.0326918	0.10622	1.0373	FALSE
PF3D7_1466200.e1s2	0.0525495	0.0325834	0.106948	1.0371	FALSE
PF3D7_1435700.1.e9s1	0.0518597	0.0195108	0.00792141	1.0366	TRUE
PF3D7_0707700.1o1	0.0515281	0.0316804	0.103997	1.03636	FALSE
PF3D7_1334800.1o1	0.0512572	0.0416062	0.218105	1.03617	FALSE
PF3D7_0630600.2o2	0.0511151	0.040981	0.212434	1.03607	FALSE
PF3D7_0828400.1o1	0.0508439	0.0181195	0.00506262	1.03587	TRUE
PF3D7_1008100.s1	0.0497677	0.0285818	0.0817909	1.0351	FALSE
PF3D7_0603800.16o20	0.0496492	0.034912	0.155141	1.03501	FALSE
PF3D7_1019000.e1s1	0.0490354	0.023722	0.0388509	1.03457	FALSE
PF3D7_0617600.iso1.exon1.amp1	0.0482749	0.0485976	0.320652	1.03403	FALSE
PF3D7_1316900.iso1.exon1.amp1	0.0481284	0.0263858	0.0682925	1.03392	FALSE
PF3D7_1301600.iso1.exon4.amp2	0.0475709	0.0418277	0.255542	1.03352	FALSE
PF3D7_1343800.iso1.exon1.amp2	0.0473156	0.0218685	0.0306064	1.03334	FALSE
PF3D7_1448000.e2s2	0.0462473	0.0195933	0.01835	1.03258	FALSE
PF3D7_1343900.1o1	0.0460957	0.0281245	0.101369	1.03247	FALSE
PF3D7_1300300.e1s1	0.0449742	0.0225903	0.0466282	1.03166	FALSE
PF3D7_0809100.iso1.exon2.amp1	0.0448451	0.0205595	0.0292786	1.03157	FALSE
PF3D7_1459100.1o1	0.044434	0.0274484	0.105639	1.03128	FALSE
PF3D7_1329500.iso1.exon1.amp1	0.0442084	0.0208022	0.0336901	1.03112	FALSE
PF3D7_1011800.e1s2	0.0440353	0.0329495	0.18155	1.03099	FALSE
PF3D7_0420900.iso1.exon1.amp1	0.0438819	0.0273239	0.108429	1.03088	FALSE
PF3D7_0700100.iso1.exon3.amp1	0.0432755	0.0436606	0.321714	1.03045	FALSE
PF3D7_0826100.s8	0.0430308	0.0211569	0.0420903	1.03028	FALSE
PF3D7_1420300.1o1	0.0427143	0.0237321	0.0720296	1.03005	FALSE
PF3D7_1365300.1o1	0.0425116	0.0267586	0.11228	1.02991	FALSE
PF3D7_1115400.e1s1	0.0425098	0.0256778	0.0979742	1.0299	FALSE
PF3D7_1023100.e1s3	0.042286	0.0233274	0.0700209	1.02974	FALSE
PF3D7_1468100.e2s1	0.0417696	0.0223869	0.0622111	1.02938	FALSE
PF3D7_0712300.iso1.exon2.amp2	0.0416737	0.020779	0.0450327	1.02931	FALSE
PF3D7_0100300.iso1.exon1.amp1	0.0415101	0.0294854	0.159336	1.02919	FALSE
PF3D7_0302200.1o9	0.0414226	0.0475076	0.383356	1.02913	FALSE
PF3D7_0323800.e2s1	0.0408809	0.0187071	0.0289782	1.02874	FALSE
PF3D7_0832000.iso1.exon3.amp1	0.0400213	0.0225715	0.0763614	1.02813	FALSE
PF3D7_1346700.e1s1	0.0391084	0.0176964	0.0272175	1.02748	FALSE
PF3D7_1014100.s2	0.0390607	0.0218981	0.0746113	1.02744	FALSE
PF3D7_1247100.2o2	0.0390243	0.0207411	0.060045	1.02742	FALSE
PF3D7_0619000.iso2.exon13.amp1	0.038898	0.0216056	0.0719497	1.02733	FALSE
PF3D7_0419500.1o1	0.0386896	0.02199	0.0786544	1.02718	FALSE
PF3D7_1329500.iso1.exon1.amp2	0.0386518	0.0366822	0.292146	1.02715	FALSE
PF3D7_1111000.1o1	0.0384194	0.0208417	0.0654149	1.02699	FALSE
PF3D7_0937600.iso1.exon2.amp1	0.0380222	0.050395	0.450645	1.02671	FALSE
PF3D7_1467600.iso1.exon2.amp2	0.0376592	0.0207085	0.0691277	1.02645	FALSE
PF3D7_0110500.e1s3	0.0376454	0.0212204	0.0762073	1.02644	FALSE
PF3D7_1400200.iso1.exon1.amp1	0.0375071	0.0509548	0.461763	1.02634	FALSE
PF3D7_0115700.iso1.exon2.amp2	0.0360715	0.0211598	0.088398	1.02532	FALSE
PF3D7_1233400.1o4	0.0355657	0.024098	0.14013	1.02496	FALSE
PF3D7_0711700.e2s1	0.0354486	0.0528633	0.502569	1.02488	FALSE
PF3D7_1103800.e1s3	0.0353971	0.0184136	0.0547009	1.02484	FALSE
PF3D7_0100100.iso1.exon2.amp1	0.0349244	0.0466425	0.454083	1.0245	FALSE
PF3D7_0800200.e1s3	0.0346767	0.0246262	0.159245	1.02433	FALSE
PF3D7_0101600.iso1.exon1.amp1	0.0345829	0.055499	0.53327	1.02426	FALSE
PF3D7_0712800.iso1.exon2.amp2	0.034492	0.0221044	0.118816	1.0242	FALSE
PF3D7_0425800.iso1.exon1.amp4	0.0339426	0.019891	0.0880789	1.02381	FALSE
PF3D7_1235300.s1	0.0336426	0.0199207	0.091404	1.02359	FALSE
PF3D7_0823500.1o1	0.033275	0.0367825	0.36576	1.02333	FALSE
PF3D7_0709900.e2	0.0331329	0.0385797	0.390541	1.02323	FALSE
PF3D7_0424400.iso1.exon1.amp1	0.0330811	0.0288708	0.251997	1.0232	FALSE
PF3D7_1221900.1o1	0.0329195	0.0262967	0.210767	1.02308	FALSE
PF3D7_0302200.e1	0.0326027	0.0477382	0.494716	1.02286	FALSE
PF3D7_1342900.iso1.exon1.amp3	0.0324537	0.0263546	0.218306	1.02275	FALSE
PF3D7_0530300.iso1.exon1.amp2	0.0322366	0.0191317	0.0921434	1.0226	FALSE
PF3D7_0400400.iso1.exon2.amp4	0.0315743	0.0222819	0.156622	1.02213	FALSE
PF3D7_1103800.e1s4	0.0303238	0.0188981	0.108737	1.02124	FALSE
PF3D7_1401400.1o1	0.0302769	0.0525356	0.564467	1.02121	FALSE
PF3D7_0426000.iso1.exon2.amp1	0.0300247	0.0219306	0.171125	1.02103	FALSE
PF3D7_1335300.e1s1	0.0298512	0.0445004	0.502418	1.02091	FALSE
PF3D7_0412700.iso1.exon2.amp2	0.0297592	0.0205968	0.148653	1.02084	FALSE
PF3D7_0808700.iso1.exon2.amp2	0.0296037	0.021384	0.166391	1.02073	FALSE
PF3D7_0901000.iso1.exon1.amp1	0.0295307	0.0420838	0.482938	1.02068	FALSE
PF3D7_1123200.iso1.exon1.amp1	0.0293981	0.0429749	0.494004	1.02059	FALSE
PF3D7_0812900.2o2	0.0291421	0.0261765	0.265713	1.02041	FALSE
PF3D7_1373500.iso1.exon1.amp1	0.0286862	0.0513373	0.576374	1.02008	FALSE
PF3D7_0402600.iso1.exon1.amp1	0.0284795	0.0360659	0.429823	1.01994	FALSE
PF3D7_1014600.e1s3	0.0283534	0.0274724	0.302161	1.01985	FALSE
PF3D7_0827600.2o2	0.0282457	0.041768	0.498957	1.01977	FALSE
PF3D7_0800200.e1s2	0.0281727	0.0207314	0.174315	1.01972	FALSE
PF3D7_1205500.e1s2	0.0280015	0.0211388	0.185434	1.0196	FALSE
PF3D7_1448700.1o1	0.0279345	0.0331322	0.399257	1.01955	FALSE
PF3D7_1419400.e1s1	0.0278807	0.0214442	0.193693	1.01951	FALSE
PF3D7_1373500.iso1.exon2.amp2	0.0277897	0.0237605	0.242308	1.01945	FALSE
PF3D7_0425800.iso1.exon1.amp3	0.0277625	0.0188649	0.141268	1.01943	FALSE
PF3D7_0115000.e1s1	0.0276767	0.0327092	0.397571	1.01937	FALSE
PF3D7_1455600.iso1.exon1.amp1	0.027603	0.0248066	0.265956	1.01932	FALSE
PF3D7_0800200.e1s1	0.0273138	0.0176545	0.121986	1.01911	FALSE
PF3D7_0426000.iso1.exon1.amp1	0.0272879	0.0323295	0.398736	1.01909	FALSE
PF3D7_1100100.iso1.exon1.amp2	0.0272292	0.0208259	0.191198	1.01905	FALSE
PF3D7_0412400.iso1.exon2.amp2	0.0270568	0.0225695	0.230736	1.01893	FALSE
PF3D7_0929000.e2	0.0266688	0.0227859	0.241973	1.01866	FALSE
PF3D7_1419200.e1s1	0.0266543	0.025986	0.305146	1.01865	FALSE
PF3D7_0712900.iso1.exon2.amp2	0.0265924	0.0204445	0.193502	1.0186	FALSE
PF3D7_1119700.iso1.exon1.amp1	0.0264478	0.018376	0.150229	1.0185	FALSE
PF3D7_0400400.iso1.exon2.amp1	0.0261326	0.0216553	0.227665	1.01828	FALSE
PF3D7_0401900.1o1	0.0260687	0.0461175	0.571954	1.01823	FALSE
PF3D7_0115000.e3s2	0.0255103	0.0233481	0.274694	1.01784	FALSE
PF3D7_0402300.iso1.exon2.amp1	0.024897	0.0179491	0.165566	1.01741	FALSE
PF3D7_0424200.iso1.exon1.amp1	0.024722	0.0209294	0.237657	1.01728	FALSE
PF3D7_0632800.iso1.exon1.amp1	0.0246981	0.0396675	0.533597	1.01727	FALSE
PF3D7_0425800.iso1.exon1.amp1	0.0243123	0.02016	0.227967	1.01699	FALSE
PF3D7_1240600.iso1.exon1.amp2	0.0240861	0.0198479	0.225065	1.01684	FALSE
PF3D7_1423700.e1s1	0.0239667	0.0168046	0.153964	1.01675	FALSE
PF3D7_0712000.iso1.exon2.amp2	0.0232381	0.0213324	0.276134	1.01624	FALSE
PF3D7_1014300.e1s3	0.0231388	0.0223473	0.300596	1.01617	FALSE
PF3D7_1121800.s3	0.0231006	0.0208158	0.26723	1.01614	FALSE
PF3D7_0829000.e2s1	0.0230742	0.0177054	0.192641	1.01612	FALSE
PF3D7_1468100.e2s2	0.0228833	0.0197727	0.247276	1.01599	FALSE
PF3D7_0700100.iso1.exon2.amp1_seg1	0.0226528	0.0198858	0.254776	1.01583	FALSE
PF3D7_0936800.e2s1	0.0226377	0.0307241	0.461323	1.01582	FALSE
PF3D7_1122500.iso1.exon1.amp2	0.0224996	0.0223069	0.313266	1.01572	FALSE
PF3D7_0632500.iso1.exon2.amp4_seg2	0.0222375	0.0217587	0.306898	1.01553	FALSE
PF3D7_0728600.iso1.exon1.amp2	0.022233	0.0168546	0.18728	1.01553	FALSE
PF3D7_1136200.1o5	0.0218928	0.0498845	0.660802	1.01529	FALSE
PF3D7_0424400.iso1.exon2.amp1	0.0217297	0.0213646	0.309229	1.01518	FALSE
PF3D7_0632800.iso1.exon2.amp2	0.0217082	0.0185823	0.242854	1.01516	FALSE
PF3D7_1312900.iso1.exon3.amp2	0.0216788	0.0202133	0.283622	1.01514	FALSE
PF3D7_0712900.iso1.exon2.amp1	0.0214974	0.0206742	0.298546	1.01501	FALSE
PF3D7_1335000.1o1 (renamed in 2015)	0.0214708	0.0501143	0.668378	1.01499	FALSE
PF3D7_1000100.iso1.exon1.amp2	0.0214207	0.0196637	0.276126	1.01496	FALSE
PF3D7_1210600.iso1.exon1.amp1	0.0213399	0.028709	0.457375	1.0149	FALSE
PF3D7_0420700.e1s1	0.0210477	0.0201035	0.295237	1.0147	FALSE
PF3D7_1200100.iso1.exon1.amp1	0.020898	0.0182155	0.251405	1.01459	FALSE
PF3D7_1340900.1o2	0.0208342	0.0245466	0.396111	1.01455	FALSE
PF3D7_0500100.iso1.exon1.amp2	0.0206254	0.0200786	0.30443	1.0144	FALSE
PF3D7_1335400.iso1.exon2.amp2	0.0205375	0.0339327	0.545084	1.01434	FALSE
PF3D7_0317100.2o2	0.0202884	0.0200315	0.311263	1.01416	FALSE
PF3D7_0632500.iso1.exon2.amp2	0.0198818	0.0234653	0.396935	1.01388	FALSE
PF3D7_0827000.iso1.exon1.amp2_seg1	0.0197372	0.0174799	0.258971	1.01377	FALSE
PF3D7_1149800.iso1.exon2.amp1	0.0194594	0.0202191	0.33595	1.01358	FALSE
PF3D7_0425800.iso1.exon1.amp2	0.0194166	0.0229789	0.398223	1.01355	FALSE
PF3D7_0726600.1o2	0.0193999	0.0231384	0.401887	1.01354	FALSE
PF3D7_1336800.1o1	0.0193766	0.0191462	0.31164	1.01352	FALSE
PF3D7_1002100.2o2	0.0191799	0.0606125	0.751704	1.01338	FALSE
PF3D7_0911100.e1s1	0.0191513	0.019456	0.325067	1.01336	FALSE
PF3D7_0900100.iso1.exon1.amp1	0.0191061	0.0161093	0.235747	1.01333	FALSE
PF3D7_1038400.e1s1	0.0188427	0.0511658	0.712711	1.01315	FALSE
PF3D7_0420900.iso1.exon2.amp1	0.0186222	0.0193757	0.336609	1.01299	FALSE
PF3D7_0115700.iso1.exon2.amp1	0.0186112	0.0195902	0.342211	1.01298	FALSE
PF3D7_0324900.iso1.exon2.amp2	0.0184689	0.0203942	0.365258	1.01288	FALSE
PF3D7_1477600.2o3	0.0184074	0.0201306	0.360614	1.01284	FALSE
PF3D7_0505000.iso1.exon1.amp1	0.0184052	0.0202651	0.363867	1.01284	FALSE
PF3D7_0607600.1o5	0.0183242	0.0253551	0.469945	1.01278	FALSE
PF3D7_0300100.iso1.exon1.amp1	0.0182908	0.0194717	0.34766	1.01276	FALSE
PF3D7_0906700.1o1	0.017843	0.0191792	0.352308	1.01244	FALSE
PF3D7_1136200.5o5	0.0177918	0.0353945	0.615249	1.01241	FALSE
PF3D7_1255200.iso1.exon2.amp2	0.0177834	0.0184093	0.334159	1.0124	FALSE
PF3D7_1429500.1o1	0.0177107	0.0196307	0.367057	1.01235	FALSE
PF3D7_0209000.s2	0.0176118	0.0178846	0.324863	1.01228	FALSE
PF3D7_0719400.s2	0.0174491	0.0188511	0.354748	1.01217	FALSE
PF3D7_0918900.e1s1	0.0174364	0.0192727	0.36572	1.01216	FALSE
PF3D7_1433200.iso1.exon1.amp2_seg1	0.0174297	0.0186061	0.348986	1.01215	FALSE
PF3D7_1419400.e1s2	0.0174055	0.0322746	0.589742	1.01214	FALSE
PF3D7_1009500.e3	0.0172901	0.0200954	0.389668	1.01206	FALSE
PF3D7_1200600.iso1.exon2.amp2	0.0172122	0.0224387	0.443124	1.012	FALSE
PF3D7_0810800.e2s1	0.0171372	0.027943	0.539751	1.01195	FALSE
PF3D7_1232000.1o2	0.0171219	0.0220219	0.436956	1.01194	FALSE
PF3D7_0209000.s4	0.0170935	0.0188797	0.365365	1.01192	FALSE
PF3D7_1373500.iso1.exon2.amp1	0.0170312	0.017235	0.323184	1.01188	FALSE
PF3D7_1147800.iso2.exon2.amp2	0.0169588	0.0190705	0.373964	1.01182	FALSE
PF3D7_0526200.iso2.exon7.amp1	0.0165245	0.0341214	0.628235	1.01152	FALSE
PF3D7_0733000.iso1.exon2.amp1	0.0165211	0.0233846	0.47996	1.01152	FALSE
PF3D7_0733000.iso1.exon2.amp3	0.0165054	0.0233563	0.479845	1.01151	FALSE
PF3D7_0731500.e1s2 (renamed in 2015)	0.0163384	0.0451694	0.717603	1.01139	FALSE
PF3D7_0324900.iso1.exon1.amp1	0.0162836	0.0402299	0.685693	1.01135	FALSE
PF3D7_1473100.e2s1	0.0162626	0.0257232	0.527316	1.01134	FALSE
PF3D7_0832600.2o2	0.0161063	0.0241759	0.505351	1.01123	FALSE
PF3D7_1300100.iso1.exon1.amp2	0.0159997	0.0200283	0.424465	1.01115	FALSE
PF3D7_1431300.e1s1	0.0159595	0.0195698	0.414869	1.01112	FALSE
PF3D7_1122800.e1s1	0.0158942	0.0173123	0.358681	1.01108	FALSE
PF3D7_1100100.iso1.exon2.amp1	0.015722	0.044905	0.726287	1.01096	FALSE
PF3D7_0207800.4o4	0.0156886	0.018421	0.394499	1.01093	FALSE
PF3D7_0827800.e1s3	0.0156126	0.0176753	0.377177	1.01088	FALSE
PF3D7_1240600.iso1.exon1.amp1	0.0154641	0.0208414	0.458178	1.01078	FALSE
PF3D7_1243900.iso1.exon3.amp1	0.0154276	0.0194095	0.426793	1.01075	FALSE
PF3D7_1240400.iso1.exon1.amp2	0.0153856	0.0188607	0.414738	1.01072	FALSE
PF3D7_0733000.iso1.exon2.amp2	0.0153679	0.0227749	0.499896	1.01071	FALSE
PF3D7_1147000.e1s3	0.0152285	0.0201092	0.448963	1.01061	FALSE
PF3D7_1343800.iso1.exon1.amp5_seg2	0.0151217	0.0219992	0.491924	1.01054	FALSE
PF3D7_0716300.e1s1	0.0149858	0.0337014	0.65661	1.01044	FALSE
PF3D7_1200100.iso1.exon2.amp1	0.0147469	0.0308902	0.633131	1.01027	FALSE
PF3D7_0321600.e1	0.0146699	0.0184371	0.426312	1.01022	FALSE
PF3D7_1200600.iso1.exon2.amp1	0.01454	0.0189021	0.441846	1.01013	FALSE
PF3D7_1469600.e1s4	0.0144693	0.0167868	0.388819	1.01008	FALSE
PF3D7_1240300.iso1.exon1.amp1	0.014424	0.0226499	0.524311	1.01005	FALSE
PF3D7_0421300.iso1.exon2.amp1	0.0142561	0.0190074	0.453324	1.00993	FALSE
PF3D7_0929000.2o2	0.0140737	0.0272773	0.605945	1.0098	FALSE
PF3D7_1123000.iso1.exon1.amp3	0.0138925	0.0249135	0.577158	1.00968	FALSE
PF3D7_0831100.iso1.exon1.amp1	0.0138706	0.0193817	0.474287	1.00966	FALSE
PF3D7_0815300.iso1.exon1.amp2_seg1	0.0138092	0.0244951	0.572984	1.00962	FALSE
PF3D7_1353300.iso1.exon1.amp2	0.0136955	0.0361398	0.704757	1.00954	FALSE
PF3D7_0600200.iso1.exon1.amp2_seg2	0.0136878	0.0229508	0.550975	1.00953	FALSE
PF3D7_0505000.iso1.exon1.amp3	0.0136109	0.0197882	0.49164	1.00948	FALSE
PF3D7_0800100.iso1.exon2.amp2	0.0135929	0.0195387	0.486701	1.00947	FALSE
PF3D7_0826100.s7	0.0135345	0.0208503	0.51633	1.00943	FALSE
PF3D7_1149000.e1s1 (renamed in 2015)	0.0133536	0.0207866	0.520675	1.0093	FALSE
PF3D7_0712600.iso1.exon2.amp1	0.0133515	0.0226094	0.554899	1.0093	FALSE
PF3D7_0809100.iso1.exon2.amp2_seg2	0.0133123	0.0205706	0.517606	1.00927	FALSE
PF3D7_0904900.e1s2	0.0132821	0.0236185	0.573931	1.00925	FALSE
PF3D7_0206900.1.2o2	0.0132526	0.0187689	0.480211	1.00923	FALSE
PF3D7_1038400.e7s1	0.0131672	0.057316	0.818324	1.00917	FALSE
PF3D7_1324600.iso1.exon2.amp2	0.0131557	0.0187695	0.48344	1.00916	FALSE
PF3D7_1452000.s2	0.0131495	0.0209995	0.531265	1.00916	FALSE
PF3D7_0632500.iso1.exon2.amp3	0.0130705	0.0180749	0.469681	1.0091	FALSE
PF3D7_0200100.iso1.exon1.amp1	0.013047	0.0221888	0.556596	1.00908	FALSE
PF3D7_0200100.iso1.exon1.amp2	0.0130284	0.0192272	0.4981	1.00907	FALSE
PF3D7_0207000.e1	0.013012	0.057976	0.822438	1.00906	FALSE
PF3D7_1040200.iso1.exon2.amp1	0.0128613	0.0402544	0.74938	1.00895	FALSE
PF3D7_0804500.e2s3	0.0125853	0.0221644	0.570222	1.00876	FALSE
PF3D7_0108700.e1s2	0.0125345	0.0196541	0.523704	1.00873	FALSE
PF3D7_0426000.iso1.exon2.amp2	0.0120784	0.0232213	0.60302	1.00841	FALSE
PF3D7_0401600.iso2.exon3.amp1	0.0120373	0.0229436	0.599885	1.00838	FALSE
PF3D7_1233600.e1s4	0.011725	0.0186993	0.53071	1.00816	FALSE
PF3D7_0505200.e1s1	0.0117119	0.0166737	0.482498	1.00815	FALSE
PF3D7_1243900.iso1.exon1.amp1	0.0113459	0.0199746	0.570086	1.0079	FALSE
PF3D7_1031400.1.8o8	0.0112281	0.0231908	0.628323	1.00781	FALSE
PF3D7_1150400.iso1.exon1.amp3	0.0110116	0.0197584	0.577373	1.00766	FALSE
PF3D7_0223500.iso1.exon2.amp2	0.0109864	0.0203698	0.589706	1.00764	FALSE
PF3D7_1041300.iso1.exon2.amp2	0.0104691	0.0168165	0.53365	1.00728	FALSE
PF3D7_0208000.4o4	0.0104432	0.0221785	0.637783	1.00726	FALSE
PF3D7_1150400.iso1.exon1.amp2	0.010346	0.022009	0.638349	1.0072	FALSE
PF3D7_0407000.1o1	0.0102335	0.019009	0.590393	1.00712	FALSE
PF3D7_0712000.iso1.exon2.amp1	0.0100969	0.0238404	0.671961	1.00702	FALSE
PF3D7_0603600.1o3	0.0100021	0.0185029	0.588864	1.00696	FALSE
PF3D7_1318300.e1s2	0.00983741	0.0195397	0.614696	1.00684	FALSE
PF3D7_0400700.iso1.exon1.amp1	0.00982143	0.021193	0.643107	1.00683	FALSE
PF3D7_0830800.iso1.exon2.amp1	0.0096196	0.0320215	0.763894	1.00669	FALSE
PF3D7_0317500.iso1.exon1.amp1	0.00961516	0.0211884	0.650025	1.00669	FALSE
PF3D7_1008100.s3	0.00939925	0.015443	0.54283	1.00654	FALSE
PF3D7_1461800.e1s1	0.00932847	0.0431417	0.828831	1.00649	FALSE
PF3D7_1240900.iso1.exon4.amp1	0.00903679	0.0191267	0.636642	1.00628	FALSE
PF3D7_1252200.1o1	0.00902183	0.0385715	0.815086	1.00627	FALSE
PF3D7_0412700.iso1.exon2.amp1	0.00899007	0.0212159	0.671798	1.00625	FALSE
PF3D7_0209000.s1	0.00870363	0.0201511	0.665846	1.00605	FALSE
PF3D7_0812100.e1s1	0.00870197	0.0197969	0.660301	1.00605	FALSE
PF3D7_1032900.e1s1	0.00861026	0.0192444	0.654621	1.00599	FALSE
PF3D7_0203600.1o1	0.00850411	0.0265064	0.74837	1.00591	FALSE
PF3D7_0113400.2o2	0.00841031	0.0308366	0.785082	1.00585	FALSE
PF3D7_1133100.e1s2	0.00835384	0.0216313	0.699394	1.00581	FALSE
PF3D7_0510100.iso1.exon1.amp3	0.00816177	0.0316638	0.796616	1.00567	FALSE
PF3D7_0404600.s3	0.00801842	0.0319327	0.801759	1.00557	FALSE
PF3D7_1433200.iso1.exon1.amp1	0.00798745	0.0186366	0.668267	1.00555	FALSE
PF3D7_1202600.e1	0.0079306	0.0196622	0.686738	1.00551	FALSE
PFC10_API0041.iso1.exon1.amp1	0.00786878	0.0160275	0.623512	1.00547	FALSE
PF3D7_1218000.1o1	0.00780026	0.0180101	0.664983	1.00542	FALSE
PF3D7_1440400.iso1.exon2.amp2_seg2	0.00779193	0.025749	0.762217	1.00542	FALSE
PF3D7_1107900.iso1.exon1.amp1	0.00761406	0.0314846	0.808933	1.00529	FALSE
PF3D7_1300300.e1s2	0.00756533	0.0222121	0.733443	1.00526	FALSE
PF3D7_0828100.iso1.exon2.amp1	0.00755037	0.0179654	0.674331	1.00525	FALSE
PF3D7_0111500.e4s1	0.00751181	0.031644	0.812381	1.00522	FALSE
PF3D7_0831100.iso1.exon3.amp1	0.0074955	0.0190682	0.694294	1.00521	FALSE
PF3D7_0915300.iso1.exon1.amp1	0.00727392	0.0212792	0.732512	1.00505	FALSE
PF3D7_1434600.e1s1	0.0072368	0.024647	0.76908	1.00503	FALSE
PF3D7_1100800.2o2	0.00721354	0.0356927	0.839857	1.00501	FALSE
PF3D7_0102500.e1s1	0.00714861	0.0191762	0.709346	1.00497	FALSE
PF3D7_0632800.iso1.exon2.amp1	0.00698298	0.0230063	0.761521	1.00485	FALSE
PF3D7_0214300.iso1.exon1.amp2	0.0069642	0.0272235	0.798119	1.00484	FALSE
PF3D7_1200400.iso1.exon1.amp3	0.0069344	0.0193	0.71941	1.00482	FALSE
PF3D7_0826100.s9	0.00690867	0.0224982	0.758816	1.0048	FALSE
PF3D7_1248000.1o1	0.00679149	0.029773	0.819584	1.00472	FALSE
PF3D7_1418100.s3	0.00643627	0.0197209	0.744179	1.00447	FALSE
PF3D7_1406600.iso1.exon1.amp1	0.00616671	0.0267388	0.817627	1.00428	FALSE
PF3D7_1200400.iso1.exon2.amp1	0.00601616	0.0391138	0.877773	1.00418	FALSE
PF3D7_0103500.2o7	0.00601227	0.0277645	0.828585	1.00418	FALSE
PF3D7_0728600.iso1.exon1.amp1	0.00575824	0.0195125	0.767944	1.004	FALSE
PF3D7_0722800.1o1	0.00569624	0.0300373	0.849611	1.00396	FALSE
PF3D7_1200400.iso1.exon1.amp1	0.00556286	0.0183297	0.761547	1.00386	FALSE
PF3D7_1137600.2o2	0.00553944	0.0195153	0.776553	1.00385	FALSE
PF3D7_0728600.iso1.exon2.amp1_short	0.00535219	0.0184089	0.77128	1.00372	FALSE
PF3D7_0826100.s2	0.0051967	0.0194743	0.789612	1.00361	FALSE
PF3D7_0108300.s1	0.00512351	0.0227565	0.821889	1.00356	FALSE
PF3D7_1335300.e1s2	0.00506283	0.0600562	0.932825	1.00352	FALSE
PF3D7_1202300.e30s1	0.00491498	0.0188729	0.794561	1.00341	FALSE
PF3D7_0617400.e2 (renamed in 2015)	0.00487283	0.020233	0.809706	1.00338	FALSE
PF3D7_0909100.1o1	0.00455054	0.0216541	0.833574	1.00316	FALSE
PF3D7_1100200.e1s2	0.00449709	0.0206403	0.827545	1.00312	FALSE
PF3D7_1212100.1o1	0.00431867	0.0214091	0.840155	1.003	FALSE
PF3D7_0207000.1o2	0.00427441	0.0614791	0.944578	1.00297	FALSE
PF3D7_0100100.iso1.exon1.amp1	0.00420914	0.0208527	0.840053	1.00292	FALSE
PF3D7_1243900.iso1.exon4.amp1	0.00385705	0.0265413	0.88447	1.00268	FALSE
PF3D7_0112200.iso1.exon1.amp2	0.00385013	0.0401598	0.923633	1.00267	FALSE
PF3D7_1001600.2o2	0.00383281	0.0352325	0.913382	1.00266	FALSE
PF3D7_1347700.1o3	0.00362495	0.0223287	0.87105	1.00252	FALSE
PF3D7_1017800.iso1.exon3.amp1	0.0035196	0.021703	0.871187	1.00244	FALSE
PF3D7_0629300.1o1	0.0029486	0.0371407	0.93673	1.00205	FALSE
PF3D7_1346400.e1s1	0.00292744	0.0240441	0.903106	1.00203	FALSE
PF3D7_0714400.1o2	0.00287645	0.0204187	0.887984	1.002	FALSE
PF3D7_1254300.iso1.exon2.amp1	0.00286503	0.0496732	0.954011	1.00199	FALSE
PF3D7_0712800.iso1.exon2.amp1	0.00280412	0.018161	0.877307	1.00195	FALSE
PF3D7_0617400.e1s2 (renamed in 2015)	0.00274474	0.0233245	0.906336	1.0019	FALSE
PF3D7_1147000.3o3	0.00272927	0.019621	0.889385	1.00189	FALSE
PF3D7_0322100.1o1	0.00267147	0.0225857	0.905856	1.00185	FALSE
PF3D7_0501100.1.e4s1	0.00260369	0.0388498	0.946573	1.00181	FALSE
PF3D7_1254000.iso1.exon2.amp1	0.00258194	0.0308433	0.933294	1.00179	FALSE
PF3D7_1219300.iso1.exon2.amp1	0.00256105	0.020053	0.898388	1.00178	FALSE
PF3D7_0711700.e1s1	0.00242172	0.0245565	0.921451	1.00168	FALSE
PF3D7_0823800.1o1	0.00231355	0.0189972	0.903082	1.0016	FALSE
PF3D7_1445100.iso1.exon1.amp1	0.00193371	0.0305179	0.949484	1.00134	FALSE
PF3D7_0412900.iso1.exon2.amp1	0.00192383	0.020496	0.925227	1.00133	FALSE
PF3D7_0804500.e1s3	0.00183189	0.0165277	0.911756	1.00127	FALSE
PF3D7_0900200.e2s1	0.00147371	0.0303428	0.961268	1.00102	FALSE
PF3D7_1333600.iso1.exon1.amp1_seg1	0.0013406	0.0162005	0.934058	1.00093	FALSE
PF3D7_0510400.1o1	0.00131505	0.02867	0.96342	1.00091	FALSE
PF3D7_0631800.iso1.exon2.amp1	0.00119451	0.046072	0.979318	1.00083	FALSE
PF3D7_1100200.e1s3	0.001011	0.0208721	0.961372	1.0007	FALSE
PF3D7_1130000.1o1	0.000851376	0.0168772	0.959772	1.00059	FALSE
PF3D7_0209000.s3	0.000752869	0.0248089	0.975793	1.00052	FALSE
PF3D7_1300300.e2s1	0.000680788	0.0524879	0.989653	1.00047	FALSE
PF3D7_1212800	0.000478567	0.0203578	0.981248	1.00033	FALSE
PF3D7_0806800.e1s1	0.000454193	0.0189741	0.980905	1.00031	FALSE
PF3D7_1216500.e1s1	0.00041211	0.0253376	0.987025	1.00029	FALSE
PF3D7_0732500.iso1.exon1.amp1	0.000378294	0.0223859	0.986519	1.00026	FALSE
PF3D7_0114700.iso1.exon1.amp1	0.000200009	0.0221076	0.992782	1.00014	FALSE
PF3D7_1469600.e1s3	0.000105656	0.0208752	0.995962	1.00007	FALSE
PF3D7_0704100.iso1.exon1.amp2_seg2	4.33125e-05	0.0251852	0.998628	1.00003	FALSE
PF3D7_0800700.e3s1	-1.07609e-05	0.0259259	0.999669	0.999993	FALSE
PF3D7_1240900.iso1.exon4.amp2	-9.85519e-05	0.0256702	0.996937	0.999932	FALSE
PF3D7_1359000.iso1.exon1.amp2_seg2	-0.000132709	0.0247126	0.995716	0.999908	FALSE
PF3D7_0424200.iso1.exon1.amp2	-0.000407249	0.0304757	0.989339	0.999718	FALSE
PF3D7_0421200.iso1.exon2.amp1	-0.000699872	0.0332108	0.983189	0.999515	FALSE
PF3D7_0704600.iso1.exon5.amp3_seg1	-0.000742678	0.0296273	0.980004	0.999485	FALSE
PF3D7_1147800.1.e2s2	-0.000891435	0.0213876	0.966758	0.999382	FALSE
PF3D7_0706100.1o8	-0.00090639	0.0158294	0.954344	0.999372	FALSE
PF3D7_0808600.e1s1	-0.000985471	0.0187786	0.958153	0.999317	FALSE
PF3D7_0803600.14o15	-0.00101429	0.0235899	0.965708	0.999297	FALSE
PF3D7_0421300.iso1.exon2.amp2	-0.001247	0.0223581	0.955527	0.999136	FALSE
PF3D7_1237700.2o2	-0.00129795	0.0178135	0.941922	0.999101	FALSE
PF3D7_1100100.iso1.exon1.amp1	-0.00142265	0.0189196	0.940067	0.999014	FALSE
PF3D7_0703700.e1s1	-0.00145277	0.0283498	0.959136	0.998994	FALSE
PF3D7_0930500.iso1.exon2.amp2	-0.00151247	0.021694	0.944424	0.998952	FALSE
PF3D7_1148700.2o2 (renamed in 2015)	-0.00162893	0.0218292	0.940523	0.998872	FALSE
PF3D7_1408700.e3s1	-0.00193278	0.0466912	0.966985	0.998661	FALSE
PF3D7_0830800.iso1.exon1.amp1	-0.00200892	0.034362	0.953385	0.998608	FALSE
PF3D7_1469600.e1s2	-0.00201141	0.0239375	0.933043	0.998607	FALSE
PF3D7_0809900.iso1.exon1.amp1_seg2	-0.00211912	0.0300401	0.943768	0.998532	FALSE
PF3D7_0401600.iso1.exon1.amp1	-0.0021284	0.0225092	0.924676	0.998526	FALSE
PF3D7_0713000.iso1.exon2.amp1	-0.00218896	0.0245617	0.928994	0.998484	FALSE
PF3D7_1209400.e1s1	-0.00225288	0.0281924	0.936316	0.99844	FALSE
PF3D7_0826100.s1	-0.00227557	0.0212484	0.914725	0.998424	FALSE
PF3D7_1438800.1o4	-0.0023062	0.0164526	0.888537	0.998403	FALSE
PF3D7_0831100.iso1.exon1.amp2	-0.00243253	0.0205887	0.905962	0.998315	FALSE
PF3D7_1103800.e1s1	-0.00255341	0.0285496	0.928743	0.998232	FALSE
PF3D7_1021700.e1s3	-0.00257767	0.0253297	0.918953	0.998215	FALSE
PF3D7_0826100.s4	-0.00267953	0.0216001	0.901286	0.998144	FALSE
PF3D7_0509600.2o2	-0.00270533	0.0215113	0.899932	0.998127	FALSE
PF3D7_0731100.2o2	-0.00274803	0.0524146	0.958192	0.998097	FALSE
PF3D7_0723900.e1s2	-0.00283052	0.0277176	0.918671	0.99804	FALSE
PF3D7_1200300.e2s1	-0.00284912	0.0320356	0.929142	0.998027	FALSE
PF3D7_0529400.1.e9s1	-0.00301701	0.0218833	0.890358	0.997911	FALSE
PF3D7_1035100.1o1	-0.00307363	0.0251838	0.902873	0.997872	FALSE
PF3D7_1329800.iso1.exon1.amp2	-0.0032563	0.0319551	0.918844	0.997745	FALSE
PF3D7_0713100.2o2	-0.0032621	0.0363194	0.928441	0.997741	FALSE
PF3D7_0712400.iso1.exon2.amp1	-0.00338151	0.0190432	0.859077	0.997659	FALSE
PF3D7_1202300.e31s1	-0.00338977	0.0183725	0.853638	0.997653	FALSE
PF3D7_0904900.e1s1	-0.00341909	0.0222962	0.878139	0.997633	FALSE
PF3D7_0914000.1o1	-0.00346696	0.0232736	0.881596	0.9976	FALSE
PF3D7_1107900.iso1.exon1.amp2	-0.00350328	0.0190201	0.853884	0.997575	FALSE
PF3D7_1373400.iso1.exon2.amp1	-0.00350901	0.0384595	0.927312	0.997571	FALSE
PF3D7_0101300.iso1.exon2.amp1	-0.00354347	0.0406018	0.930462	0.997547	FALSE
PF3D7_1036500.1o1	-0.00356816	0.024027	0.881958	0.99753	FALSE
PF3D7_1304300.1o1	-0.00358883	0.0212967	0.866194	0.997516	FALSE
PF3D7_0222700.iso1.exon2.amp1	-0.00361759	0.0258522	0.888726	0.997496	FALSE
PF3D7_0905300.s5	-0.00364754	0.0190282	0.848003	0.997475	FALSE
PF3D7_1255200.iso1.exon2.amp1	-0.00369514	0.0199953	0.853404	0.997442	FALSE
PF3D7_0207300.iso1.exon3.amp1	-0.00372057	0.0199257	0.851897	0.997424	FALSE
PF3D7_1021700.e1s2	-0.00376733	0.0198431	0.849441	0.997392	FALSE
PF3D7_0906200.1o1	-0.00409215	0.0232525	0.860321	0.997168	FALSE
PF3D7_0833500.iso1.exon2.amp1	-0.00445478	0.0196626	0.820787	0.996917	FALSE
PF3D7_1354200	-0.00475059	0.0262848	0.856593	0.996713	FALSE
PF3D7_0201000.iso1.exon1.amp1	-0.00479403	0.0281717	0.864892	0.996683	FALSE
PF3D7_0902200.2o3	-0.00493417	0.0391693	0.899768	0.996586	FALSE
PF3D7_1329100.e3s3	-0.00498337	0.0229252	0.827937	0.996552	FALSE
PF3D7_1405500.1o1	-0.00512994	0.0219353	0.815112	0.996451	FALSE
PF3D7_1215100.e1s1	-0.00521665	0.0239647	0.8277	0.996391	FALSE
PF3D7_1242000.1o1	-0.00567959	0.0194871	0.770734	0.996071	FALSE
PF3D7_0310200.e1s3	-0.00568605	0.019232	0.767522	0.996066	FALSE
PF3D7_1133400	-0.00606303	0.0483497	0.900219	0.995806	FALSE
PF3D7_1459600.iso1.exon2.amp1	-0.00614189	0.0257338	0.811385	0.995752	FALSE
PF3D7_0501100.iso2.exon3.amp1	-0.00626582	0.0332471	0.850533	0.995666	FALSE
PF3D7_0830800.iso1.exon1.amp2	-0.00644775	0.0247313	0.794341	0.995541	FALSE
PF3D7_1134500.s2	-0.00649926	0.0232505	0.779864	0.995505	FALSE
PF3D7_1119900.iso1.exon1.amp1	-0.00657591	0.0238782	0.783041	0.995452	FALSE
PF3D7_0527900.1o1	-0.00663168	0.0250207	0.790999	0.995414	FALSE
PF3D7_0627300.1o1	-0.00669126	0.0207915	0.747617	0.995373	FALSE
PF3D7_0301900.1o1	-0.00691672	0.0230173	0.763826	0.995217	FALSE
PF3D7_1238100.e1	-0.00708528	0.0234299	0.762376	0.995101	FALSE
PF3D7_0113100.iso1.exon1.amp1	-0.00716887	0.0296874	0.809208	0.995043	FALSE
PF3D7_1041300.iso1.exon2.amp1	-0.00725169	0.0270605	0.788741	0.994986	FALSE
PF3D7_0702300.e2	-0.0072524	0.0241162	0.763652	0.994986	FALSE
PF3D7_0220600.2o2	-0.00750061	0.0240731	0.755394	0.994814	FALSE
PF3D7_0112100.1o1	-0.00754472	0.0373842	0.840081	0.994784	FALSE
PF3D7_1249800.e1s3	-0.00758224	0.0211204	0.719631	0.994758	FALSE
PF3D7_0700400.iso1.exon3.amp1	-0.0079637	0.0511916	0.87639	0.994495	FALSE
PF3D7_0937300.iso1.exon2.amp1	-0.00800892	0.0253897	0.752459	0.994464	FALSE
PF3D7_1363400.iso1.exon1.amp1	-0.00802138	0.0206116	0.697191	0.994455	FALSE
PF3D7_0318300.e3s1	-0.00819995	0.0176752	0.642751	0.994332	FALSE
PF3D7_0207300.iso1.exon2.amp1	-0.00834537	0.0166584	0.616446	0.994232	FALSE
PF3D7_1444100.e6s1	-0.0083944	0.0358919	0.815101	0.994198	FALSE
PF3D7_0511400	-0.00840197	0.0293085	0.774391	0.994193	FALSE
PF3D7_0207000.2o2	-0.00845775	0.029315	0.772984	0.994155	FALSE
PF3D7_1150400.iso1.exon2.amp1	-0.00850585	0.051695	0.869323	0.994122	FALSE
PF3D7_0525800.e1s1	-0.00853412	0.0315451	0.786774	0.994102	FALSE
PF3D7_1465300.e1	-0.00854363	0.0217894	0.695024	0.994096	FALSE
PF3D7_0212700.1o1	-0.00863115	0.0245659	0.725364	0.994035	FALSE
PF3D7_1203700.e3	-0.0087181	0.0194794	0.654521	0.993975	FALSE
PF3D7_0412700.iso1.exon1.amp1	-0.00887213	0.0445764	0.842257	0.993869	FALSE
PF3D7_1240300.iso1.exon1.amp2	-0.00889673	0.0249966	0.721939	0.993852	FALSE
PF3D7_0732400.iso1.exon1.amp1	-0.00935503	0.0259559	0.71857	0.993537	FALSE
PF3D7_0102500.e1s2	-0.00936976	0.0282775	0.740414	0.993526	FALSE
PF3D7_0900700.iso1.exon1.amp1	-0.00939147	0.030284	0.756506	0.993511	FALSE
PF3D7_0421100.iso1.exon2.amp1	-0.00949386	0.0391028	0.80819	0.993441	FALSE
PF3D7_1434500.e2s2	-0.00953532	0.0216318	0.659404	0.993412	FALSE
PF3D7_1472100.1o6	-0.00955504	0.0231802	0.680231	0.993399	FALSE
PF3D7_1200600.iso1.exon1.amp1	-0.00964737	0.0220997	0.662492	0.993335	FALSE
PF3D7_1215400.1o1	-0.00975217	0.0202841	0.630724	0.993263	FALSE
PF3D7_0601200.iso1.exon2.amp1	-0.00977016	0.0405944	0.809829	0.993251	FALSE
PF3D7_1252100.e8s2	-0.00977502	0.0461225	0.832178	0.993247	FALSE
PF3D7_1149000.e1s6 (renamed in 2015)	-0.00988037	0.0260554	0.704574	0.993175	FALSE
PF3D7_1445600.e4	-0.009989	0.0206284	0.62827	0.9931	FALSE
PF3D7_0108300.s2	-0.0100656	0.0218371	0.64489	0.993047	FALSE
PF3D7_1240400.iso1.exon1.amp1	-0.0104515	0.0172394	0.544411	0.992782	FALSE
PF3D7_1420700.e1	-0.0104891	0.0212421	0.62151	0.992756	FALSE
PF3D7_1239700.e1s1	-0.0105657	0.0359498	0.768863	0.992703	FALSE
PF3D7_1124500.1o1	-0.0106031	0.024366	0.663491	0.992677	FALSE
PF3D7_1354200.1o1	-0.0106931	0.0177602	0.547185	0.992616	FALSE
PF3D7_0302500.e1s1	-0.0107335	0.0364722	0.768563	0.992588	FALSE
PF3D7_0800200.e2s1	-0.0110758	0.0579617	0.848476	0.992352	FALSE
PF3D7_1023000.1o1	-0.0112199	0.0259279	0.665252	0.992253	FALSE
PF3D7_0731500.e1s1 (renamed in 2015)	-0.0112371	0.0222041	0.612853	0.992241	FALSE
PF3D7_0628200.s2 (renamed)	-0.0112721	0.0257046	0.661052	0.992217	FALSE
PF3D7_1150400.iso1.exon1.amp1	-0.0115395	0.0158171	0.465744	0.992033	FALSE
PF3D7_0701600.iso1.exon2.amp1	-0.0116081	0.0398294	0.77074	0.991986	FALSE
PF3D7_0421300.iso1.exon1.amp1	-0.0116473	0.049023	0.812223	0.991959	FALSE
PF3D7_0400400.iso1.exon1.amp1	-0.0116644	0.0506555	0.817905	0.991947	FALSE
PF3D7_1417200.e1s5	-0.0121408	0.0177544	0.494168	0.99162	FALSE
PF3D7_0808600.e1s2	-0.0121785	0.0191187	0.524199	0.991594	FALSE
PF3D7_1012700.e1s2	-0.0123329	0.0248036	0.619086	0.991488	FALSE
PF3D7_0829600.e2	-0.0124002	0.0210355	0.555599	0.991442	FALSE
PF3D7_0318500.iso1.exon1.amp3	-0.0128772	0.0210638	0.541041	0.991114	FALSE
PF3D7_1409800.e1s1	-0.0130734	0.0225688	0.562472	0.990979	FALSE
PF3D7_0731600.e1s1	-0.0130861	0.0317069	0.679853	0.99097	FALSE
PF3D7_0501800.e1s2	-0.0131437	0.028873	0.648996	0.990931	FALSE
PF3D7_0511600.1o1	-0.0134017	0.029578	0.650527	0.990754	FALSE
PF3D7_0400400.iso1.exon2.amp2	-0.0135815	0.0213662	0.525075	0.99063	FALSE
PF3D7_0400100.iso1.exon1.amp1	-0.0136001	0.0315155	0.666124	0.990617	FALSE
PF3D7_0800300.e1s1	-0.0139641	0.0202354	0.490219	0.990368	FALSE
PF3D7_1348800.2o4	-0.0143993	0.0242925	0.553415	0.990069	FALSE
PF3D7_0220700.2o2	-0.01442	0.0228833	0.528663	0.990055	FALSE
PF3D7_0410900.1o1	-0.0144272	0.0359542	0.688265	0.99005	FALSE
PF3D7_1032700.1o1	-0.0144434	0.0328661	0.660373	0.990039	FALSE
PF3D7_0600200.iso1.exon1.amp3	-0.01457	0.0288717	0.61386	0.989952	FALSE
PF3D7_0600200.iso1.exon2.amp1	-0.0147095	0.0296263	0.619594	0.989856	FALSE
PF3D7_1254800.iso1.exon1.amp1	-0.0148262	0.0243027	0.541888	0.989776	FALSE
PF3D7_0110000.1o1	-0.0151095	0.0321713	0.638649	0.989582	FALSE
PF3D7_0400100.iso1.exon1.amp2	-0.0151987	0.0238982	0.524864	0.98952	FALSE
PF3D7_1253400.1o1	-0.0152425	0.0285327	0.593253	0.98949	FALSE
PF3D7_1125400.2o2	-0.0157276	0.0151791	0.300264	0.989158	FALSE
PF3D7_1036300.1o1	-0.015863	0.0312305	0.611555	0.989065	FALSE
PF3D7_1137600.1o1 (renamed in 2015)	-0.0159122	0.0279251	0.568864	0.989031	FALSE
PF3D7_1213500.1o2	-0.0159147	0.0150526	0.290512	0.989029	FALSE
PF3D7_1470500.5o6	-0.0159207	0.0253071	0.529353	0.989025	FALSE
PF3D7_1322000.1o4	-0.0159991	0.0212917	0.452483	0.988972	FALSE
PF3D7_1022300.2o6	-0.0160881	0.0227553	0.479643	0.988911	FALSE
PF3D7_1000600.iso1.exon1.amp1	-0.0160979	0.0251901	0.522858	0.988904	FALSE
PF3D7_0519900.1o1	-0.0163955	0.0156244	0.294139	0.9887	FALSE
PF3D7_0800100.iso1.exon2.amp1	-0.016397	0.0254236	0.51903	0.988699	FALSE
PF3D7_0808200.e1s1	-0.0167696	0.0425698	0.693673	0.988444	FALSE
PF3D7_1103600.1o1	-0.0168392	0.0216412	0.436593	0.988396	FALSE
PF3D7_0808700.iso1.exon2.amp1	-0.0169564	0.0312847	0.587875	0.988316	FALSE
PF3D7_0410300.1o2	-0.0169887	0.0351383	0.628807	0.988293	FALSE
PF3D7_0814600.e1s1	-0.0171336	0.0169975	0.313571	0.988194	FALSE
PF3D7_0223200.iso1.exon2.amp1	-0.0171338	0.0349897	0.624413	0.988194	FALSE
PF3D7_0223500.iso1.exon1.amp1	-0.0175427	0.0334289	0.599796	0.987914	FALSE
PF3D7_1225700.iso1.exon1.amp2_seg2	-0.0176985	0.0306871	0.564179	0.987807	FALSE
PF3D7_1300100.iso1.exon1.amp1	-0.0178211	0.0164645	0.279202	0.987723	FALSE
PF3D7_0600200.iso1.exon1.amp1	-0.0178633	0.0204305	0.382033	0.987694	FALSE
PF3D7_1447500.2o2	-0.0181467	0.018865	0.336202	0.9875	FALSE
PF3D7_0628100.iso1.exon1.amp9	-0.0183236	0.0287738	0.524317	0.987379	FALSE
PF3D7_0608100.iso1.exon1.amp1	-0.0183977	0.0273246	0.500831	0.987329	FALSE
PF3D7_1346400.e1s4	-0.0184649	0.0240396	0.442515	0.987283	FALSE
PF3D7_0115000.e2s1	-0.0185248	0.0400318	0.643591	0.987242	FALSE
PF3D7_0324500.iso1.exon2.amp1	-0.018628	0.0207676	0.369838	0.987171	FALSE
PF3D7_0513900.1o2	-0.0187659	0.028256	0.506676	0.987077	FALSE
PF3D7_0623400.1o1	-0.0189077	0.0266256	0.477703	0.98698	FALSE
PF3D7_0632300.iso1.exon2.amp1	-0.0192385	0.0354716	0.587628	0.986753	FALSE
PF3D7_0602500.1o1	-0.0193534	0.0187478	0.302053	0.986675	FALSE
PF3D7_0105700.iso1.exon1.amp3	-0.0194013	0.035854	0.588484	0.986642	FALSE
PF3D7_0617400.e1s1 (renamed in 2015)	-0.0197403	0.0218271	0.365893	0.98641	FALSE
PF3D7_0221400.iso1.exon2.amp1	-0.0197493	0.0274421	0.47181	0.986404	FALSE
PF3D7_0115600.iso1.exon2.amp1	-0.0199532	0.0284076	0.482517	0.986265	FALSE
PF3D7_1206900.4o4	-0.020044	0.0362604	0.580475	0.986203	FALSE
PF3D7_1335400.iso1.exon2.amp3	-0.0203897	0.0216297	0.345961	0.985966	FALSE
PF3D7_1014100.s1	-0.0206738	0.0442167	0.640152	0.985772	FALSE
PF3D7_0922800.iso1.exon4.amp3	-0.0209354	0.0209166	0.316992	0.985593	FALSE
PF3D7_1036000.1o1	-0.0210696	0.0501207	0.674253	0.985502	FALSE
PF3D7_0102200.e1s1	-0.0214346	0.0195601	0.27328	0.985252	FALSE
PF3D7_0220100.e2s1	-0.0215037	0.0349175	0.538067	0.985205	FALSE
PF3D7_1301500.2o2	-0.0216241	0.0362935	0.551367	0.985123	FALSE
PF3D7_1012200.1o2	-0.0219451	0.0333375	0.510438	0.984904	FALSE
PF3D7_0324100.2o2	-0.0222263	0.0330576	0.501435	0.984712	FALSE
PF3D7_1150300.iso1.exon1.amp1	-0.022446	0.034556	0.516051	0.984562	FALSE
PF3D7_1317000.1o1	-0.022512	0.0254412	0.376333	0.984517	FALSE
PF3D7_0223300.iso1.exon2.amp1	-0.0225487	0.0523921	0.666962	0.984492	FALSE
PF3D7_1315000.1o2	-0.0228467	0.0198447	0.249752	0.984289	FALSE
PF3D7_1138400.e1s4	-0.022906	0.0236292	0.332463	0.984248	FALSE
PF3D7_1240900.iso1.exon3.amp1	-0.0229497	0.0479417	0.632202	0.984218	FALSE
PF3D7_1352800.1o3	-0.0231433	0.0206533	0.262604	0.984086	FALSE
PF3D7_0936100.1o1	-0.0234359	0.0227528	0.303119	0.983887	FALSE
PF3D7_1349300.iso1.exon1.amp2	-0.0234564	0.024553	0.33952	0.983873	FALSE
PF3D7_1448500.e1s4	-0.0235502	0.0277763	0.396618	0.983809	FALSE
PF3D7_0500100.iso1.exon1.amp1	-0.0236028	0.0168551	0.161564	0.983773	FALSE
PF3D7_1013100.1o2	-0.0238964	0.0239014	0.317528	0.983573	FALSE
PF3D7_0826100.s5	-0.0248431	0.019852	0.210926	0.982928	FALSE
PF3D7_1436300.e1s1	-0.0248474	0.0422895	0.556894	0.982925	FALSE
PF3D7_0207300.iso1.exon1.amp1	-0.0248998	0.0160235	0.120348	0.982889	FALSE
PF3D7_0913500.3o3	-0.0249083	0.0214023	0.244633	0.982883	FALSE
PF3D7_1300200.iso1.exon1.amp1	-0.0249778	0.0398234	0.530589	0.982836	FALSE
PF3D7_0619000.1.e6s1 (renamed in 2015)	-0.0250893	0.0225775	0.266588	0.98276	FALSE
PF3D7_0113800.2o4	-0.025235	0.0313121	0.420383	0.982661	FALSE
PF3D7_1031000.1o1	-0.0258373	0.0152504	0.090378	0.98225	FALSE
PF3D7_0800500.iso1.exon2.amp1	-0.025852	0.0363695	0.477278	0.98224	FALSE
PF3D7_0300800.iso1.exon2.amp1	-0.0259662	0.0305874	0.396026	0.982163	FALSE
PF3D7_1335900	-0.0264974	0.0206611	0.199819	0.981801	FALSE
PF3D7_0712600.iso1.exon1.amp1	-0.0265035	0.0461627	0.56594	0.981797	FALSE
PF3D7_1351800.1.1o1	-0.0265319	0.0306963	0.387505	0.981778	FALSE
PF3D7_0600500.iso1.exon2.amp1	-0.0267111	0.0550011	0.627269	0.981656	FALSE
PF3D7_0323300.1o1	-0.0267185	0.0253685	0.292365	0.981651	FALSE
PF3D7_1200400.iso1.exon1.amp2	-0.0267676	0.0247225	0.279058	0.981617	FALSE
PF3D7_0622800.s1 (renamed)	-0.0268863	0.0302213	0.373759	0.981536	FALSE
PF3D7_1200200.iso1.exon1.amp1	-0.0274181	0.0335991	0.414574	0.981175	FALSE
PF3D7_1470100.e1s2	-0.0275139	0.0260465	0.290938	0.98111	FALSE
PF3D7_1400500.iso1.exon1.amp1	-0.0280887	0.0295149	0.341372	0.980719	FALSE
PF3D7_0207300.iso1.exon5.amp1	-0.0284924	0.016875	0.0914784	0.980444	FALSE
PF3D7_1037000.iso1.exon3.amp1	-0.0286405	0.0390889	0.463823	0.980344	FALSE
PF3D7_0401300.iso1.exon2.amp1	-0.0287031	0.0284872	0.313774	0.980301	FALSE
PF3D7_1228800.e1s1	-0.0289817	0.0202802	0.153137	0.980112	FALSE
PF3D7_1240100.1o1	-0.0290827	0.0244595	0.234571	0.980043	FALSE
PF3D7_1200100.iso1.exon1.amp2	-0.0292311	0.0312183	0.349205	0.979942	FALSE
PF3D7_0100600.iso1.exon1.amp1	-0.0293944	0.0745247	0.693309	0.979832	FALSE
PF3D7_0425800.iso1.exon2.amp1	-0.0294083	0.0561976	0.600821	0.979822	FALSE
PF3D7_0407700.e2s2	-0.0294514	0.0334298	0.378425	0.979793	FALSE
PF3D7_0726400.e6s2	-0.0295131	0.0271473	0.277099	0.979751	FALSE
PF3D7_0702300.2o2	-0.0295901	0.0378825	0.434831	0.979699	FALSE
PF3D7_0900500.iso1.exon1.amp1	-0.0295922	0.0365475	0.418212	0.979697	FALSE
PF3D7_0809100.iso1.exon1.amp1	-0.0300602	0.045325	0.507267	0.979379	FALSE
PF3D7_0901100.iso1.exon1.amp1	-0.0305171	0.0293822	0.299102	0.979069	FALSE
PF3D7_1330500.1o1	-0.0308354	0.0275902	0.263858	0.978853	FALSE
PF3D7_0113100.iso1.exon2.amp2	-0.0309829	0.0223606	0.166018	0.978753	FALSE
PF3D7_0712900.iso1.exon1.amp1	-0.0311633	0.0415993	0.453864	0.978631	FALSE
PF3D7_0833200.iso1.exon3.amp1	-0.0312044	0.0241214	0.195934	0.978603	FALSE
PF3D7_1101700.iso1.exon2.amp1	-0.0319449	0.0409318	0.435221	0.978101	FALSE
PF3D7_0324900.iso1.exon2.amp1	-0.0320124	0.0291109	0.271606	0.978055	FALSE
PF3D7_1040400.iso1.exon2.amp1	-0.0322108	0.0303985	0.289443	0.977921	FALSE
PF3D7_0223300 (renamed)	-0.0322144	0.0514651	0.531419	0.977918	FALSE
PF3D7_0511400.1o1	-0.0322466	0.0254	0.204389	0.977896	FALSE
PF3D7_1101300.iso1.exon1.amp1	-0.0322584	0.0393556	0.412503	0.977888	FALSE
PF3D7_0732200.iso1.exon2.amp1	-0.0323086	0.0392268	0.410242	0.977854	FALSE
PF3D7_1476100.1o1	-0.0327733	0.026036	0.208257	0.977539	FALSE
PF3D7_0505000.iso1.exon1.amp2	-0.0328135	0.0233781	0.160589	0.977512	FALSE
PF3D7_0732300.iso1.exon1.amp1	-0.0328199	0.0318617	0.303098	0.977508	FALSE
PF3D7_1041200.iso1.exon2.amp1	-0.0329049	0.03626	0.364265	0.97745	FALSE
PF3D7_1035900.1o1	-0.0332529	0.0600658	0.579907	0.977214	FALSE
PF3D7_1477600.1o3	-0.0336746	0.020257	0.0965904	0.976929	FALSE
PF3D7_0617400.e1s3 (renamed in 2015)	-0.0338428	0.028656	0.237739	0.976815	FALSE
PF3D7_0937700.iso1.exon2.amp1	-0.0339055	0.0370772	0.360584	0.976772	FALSE
PF3D7_0115200.iso1.exon2.amp1	-0.0339845	0.0356919	0.341126	0.976719	FALSE
PF3D7_1406300.1o1	-0.0342912	0.0387107	0.37581	0.976511	FALSE
PF3D7_0223400.iso1.exon2.amp1	-0.0345068	0.0372387	0.354224	0.976366	FALSE
PF3D7_1139500.1.e1s1	-0.0347526	0.025933	0.180364	0.976199	FALSE
PF3D7_0830600.2o2	-0.0348878	0.032441	0.282312	0.976108	FALSE
PF3D7_0821400.e2s1	-0.0350708	0.0238168	0.141032	0.975984	FALSE
PF3D7_0832500.iso1.exon3.amp1	-0.0352027	0.0270938	0.193991	0.975895	FALSE
PF3D7_1035700.e1s1	-0.0354268	0.043498	0.415482	0.975743	FALSE
PF3D7_1000500.iso1.exon3.amp1	-0.0360466	0.0423214	0.394461	0.975324	FALSE
PF3D7_0207500.e3s1	-0.0361513	0.033515	0.280866	0.975253	FALSE
PF3D7_0400300.iso1.exon1.amp1	-0.036205	0.0319333	0.257023	0.975217	FALSE
PF3D7_1302000.2o2	-0.0363384	0.0202812	0.0733238	0.975127	FALSE
PF3D7_1101100.iso1.exon1.amp1	-0.036435	0.0290267	0.209541	0.975061	FALSE
PF3D7_0617700.iso1.exon1.amp1	-0.0368604	0.03444	0.28462	0.974774	FALSE
PF3D7_1300300.e2s1 (renamed in 2015)	-0.0369546	0.0507904	0.466948	0.97471	FALSE
PF3D7_0315400.1o1	-0.0372313	0.0392633	0.343115	0.974523	FALSE
PF3D7_0425900.iso1.exon2.amp1	-0.037349	0.0348179	0.283534	0.974444	FALSE
PF3D7_1040300.iso1.exon2.amp1	-0.0374828	0.0348528	0.282295	0.974354	FALSE
PF3D7_0935800.e9	-0.0375372	0.0396986	0.344487	0.974317	FALSE
PF3D7_0705000.e1s1	-0.0376261	0.0180489	0.0372214	0.974257	FALSE
PF3D7_1253700.iso1.exon1.amp1	-0.0377708	0.0277724	0.173975	0.974159	FALSE
PF3D7_0800700.e1s1	-0.0377854	0.0275894	0.170972	0.974149	FALSE
PF3D7_1023200.1o1	-0.0377995	0.0303742	0.213472	0.97414	FALSE
PF3D7_1147800.iso2.exon2.amp1	-0.0383581	0.0205784	0.0624644	0.973763	FALSE
PF3D7_0500400.iso1.exon1.amp1	-0.0385764	0.0423678	0.362659	0.973615	FALSE
PF3D7_0732900.iso1.exon2.amp1	-0.0386419	0.0346729	0.265207	0.973571	FALSE
PF3D7_0500800.e2s1	-0.0393472	0.0406339	0.332991	0.973095	FALSE
PF3D7_0100100.iso1.exon1.amp2	-0.0393927	0.0260767	0.131032	0.973064	FALSE
PF3D7_0501100.1.e3s1	-0.0394716	0.0369988	0.286171	0.973011	FALSE
PF3D7_0732700.iso1.exon2.amp1	-0.0395912	0.0838105	0.636699	0.972931	FALSE
PF3D7_0809600.iso1.exon1.amp5_seg2	-0.0397345	0.0234148	0.0898511	0.972834	FALSE
PF3D7_1302200.1o1	-0.0399278	0.0237077	0.0923001	0.972704	FALSE
PF3D7_1337300.1o2	-0.0399974	0.0241803	0.0982532	0.972657	FALSE
PF3D7_0718100.iso1.exon1.amp2	-0.0400762	0.0194905	0.0398892	0.972604	FALSE
PF3D7_0710400	-0.0403121	0.0261744	0.123682	0.972445	FALSE
PF3D7_1308200.e2s1	-0.0405203	0.0215307	0.0599799	0.972304	FALSE
PF3D7_1472300.2o9	-0.0413615	0.0300457	0.16878	0.971737	FALSE
PF3D7_0532900.iso1.exon2.amp1	-0.0417831	0.0264541	0.114385	0.971454	FALSE
PF3D7_0600700.iso1.exon1.amp1	-0.0418568	0.0388888	0.28191	0.971404	FALSE
PF3D7_0207700.4o4	-0.0419781	0.0363105	0.24778	0.971322	FALSE
PF3D7_0937800.iso1.exon2.amp1	-0.0420596	0.024155	0.0817921	0.971267	FALSE
PF3D7_0101900.iso1.exon1.amp1	-0.0423153	0.0386973	0.274305	0.971095	FALSE
PF3D7_0829600.1o1	-0.0433181	0.0276321	0.117111	0.97042	FALSE
PF3D7_1041100.iso1.exon2.amp1	-0.043343	0.0416436	0.298087	0.970404	FALSE
PF3D7_1101200.iso1.exon1.amp1	-0.0437087	0.0738162	0.553829	0.970158	FALSE
PF3D7_1236000.1o1	-0.0437759	0.0314081	0.163536	0.970113	FALSE
PF3D7_0712600.iso1.exon2.amp2	-0.0444738	0.0229835	0.053123	0.969643	FALSE
PF3D7_1400600.iso1.exon1.amp1	-0.0448469	0.0296096	0.130025	0.969393	FALSE
PF3D7_0833400.iso1.exon3.amp1	-0.0448476	0.0303574	0.139743	0.969392	FALSE
PF3D7_1479600.iso1.exon2.amp1	-0.0448592	0.0302065	0.137675	0.969384	FALSE
PF3D7_0936400.2o2	-0.0453312	0.0246617	0.0661881	0.969067	FALSE
PF3D7_1410400.e1s1	-0.0454373	0.0569939	0.425409	0.968996	FALSE
PF3D7_0700500.iso1.exon3.amp1	-0.0454634	0.0371235	0.220846	0.968979	FALSE
PF3D7_1479700.iso1.exon2.amp1	-0.0455795	0.0379627	0.23003	0.968901	FALSE
PF3D7_1100500.iso1.exon1.amp1	-0.045588	0.0281515	0.105519	0.968895	FALSE
PF3D7_0419700.1o1	-0.0458605	0.0290976	0.115158	0.968712	FALSE
PF3D7_0728200.2o2	-0.0462952	0.0250911	0.0651692	0.96842	FALSE
PF3D7_0300200.iso1.exon1.amp1	-0.0464376	0.0384383	0.227145	0.968324	FALSE
PF3D7_0906500.1o1	-0.0466413	0.0493365	0.34458	0.968188	FALSE
PF3D7_1028700.1o1	-0.0468869	0.0435199	0.281443	0.968023	FALSE
PF3D7_1150000.iso1.exon2.amp1	-0.0468935	0.0279758	0.0938475	0.968018	FALSE
PF3D7_0527200.e2s1	-0.0469541	0.0260394	0.0715037	0.967978	FALSE
PF3D7_0421100.iso1.exon2.amp2	-0.0470313	0.0172301	0.00639503	0.967926	TRUE
PF3D7_0324400.iso1.exon2.amp1	-0.0471	0.0303238	0.12052	0.96788	FALSE
PF3D7_1102800.iso1.exon1.amp1	-0.0477169	0.0571489	0.403838	0.967466	FALSE
PF3D7_0506200.1o1	-0.048242	0.0262207	0.0659355	0.967114	FALSE
PF3D7_1017100.1o1	-0.0486637	0.0280341	0.0827356	0.966831	FALSE
PF3D7_1106300.2o6	-0.0490934	0.0356457	0.168582	0.966543	FALSE
PF3D7_0413300.iso1.exon2.amp1	-0.0491108	0.0291162	0.091809	0.966532	FALSE
PF3D7_1300700.iso1.exon1.amp1	-0.049235	0.0323171	0.127788	0.966449	FALSE
PF3D7_1000100.iso1.exon2.amp1	-0.0493783	0.0581498	0.395893	0.966353	FALSE
PF3D7_1227200.iso1.exon1.amp2	-0.0494828	0.0226946	0.0293425	0.966283	FALSE
PF3D7_0719000.1o1	-0.0499538	0.0409098	0.222199	0.965967	FALSE
PF3D7_0207400.4o4	-0.0507286	0.0233208	0.029725	0.965449	FALSE
PF3D7_1322100.iso1.exon1.amp3	-0.0509617	0.039367	0.195628	0.965293	FALSE
PF3D7_0808800.iso1.exon1.amp1	-0.0514208	0.0356882	0.149783	0.964986	FALSE
PF3D7_0222600.iso1.exon2.amp1	-0.0514626	0.0371477	0.166096	0.964958	FALSE
PF3D7_0632000.iso1.exon2.amp1	-0.0518741	0.0374744	0.166431	0.964682	FALSE
PF3D7_0721100	-0.0521231	0.0313374	0.0964065	0.964516	FALSE
PF3D7_1228700.iso1.exon1.amp1_seg2	-0.0523873	0.0214102	0.0144948	0.964339	FALSE
PF3D7_1100400.iso1.exon2.amp1	-0.0524138	0.0282949	0.0641097	0.964322	FALSE
PF3D7_0532300.e2s1	-0.0524769	0.0393884	0.182911	0.964279	FALSE
PF3D7_0400500.iso1.exon2.amp1	-0.0530714	0.038948	0.17315	0.963882	FALSE
PF3D7_1347200.e1s1	-0.0531724	0.0320067	0.0968078	0.963815	FALSE
PF3D7_0310500.e1s2	-0.0533648	0.0261648	0.0415212	0.963686	FALSE
PF3D7_1300500.iso1.exon2.amp1	-0.0536253	0.0339939	0.114835	0.963512	FALSE
PF3D7_0936300.2o2	-0.0537265	0.0456693	0.239562	0.963445	FALSE
PF3D7_0804500.e1s1	-0.0537346	0.025791	0.0373324	0.963439	FALSE
PF3D7_0402000 (renamed)	-0.0538709	0.0168234	0.0013849	0.963348	TRUE
PF3D7_0219700.2o2	-0.0541332	0.0356571	0.129127	0.963173	FALSE
PF3D7_0200300.iso1.exon1.amp1	-0.0542338	0.0165062	0.0010345	0.963106	TRUE
PF3D7_1201200.2o2	-0.0542418	0.0438941	0.216695	0.9631	FALSE
PF3D7_0523800.1o1	-0.0543453	0.0214983	0.0115493	0.963031	FALSE
PF3D7_1125700.6o6	-0.0544055	0.0365678	0.136957	0.962991	FALSE
PF3D7_1040600.iso1.exon2.amp1	-0.0550157	0.0349231	0.115332	0.962584	FALSE
PF3D7_0207600.e4s1	-0.0550246	0.0258855	0.0336473	0.962578	FALSE
PF3D7_1255100.iso1.exon2.amp1	-0.055344	0.0330254	0.0939289	0.962365	FALSE
PF3D7_0917900.e2	-0.0553786	0.0366898	0.131357	0.962342	FALSE
PF3D7_0731200.2o2	-0.0555243	0.0424569	0.191094	0.962245	FALSE
PF3D7_1302200	-0.0555667	0.027482	0.0433128	0.962216	FALSE
PF3D7_0901800.2o2	-0.0556897	0.0328415	0.0900916	0.962134	FALSE
PF3D7_1036400.e2s2	-0.0557927	0.0470808	0.236138	0.962066	FALSE
PF3D7_1103700.e1s1	-0.0560992	0.0323826	0.0833539	0.961861	FALSE
PF3D7_0300500.iso1.exon1.amp1	-0.0563037	0.025404	0.026778	0.961725	FALSE
PF3D7_1254400.iso1.exon2.amp1	-0.0565524	0.0332629	0.0892513	0.961559	FALSE
PF3D7_1040000.iso1.exon2.amp1	-0.056712	0.0323545	0.079779	0.961453	FALSE
PF3D7_0324800.iso1.exon2.amp1	-0.0571191	0.0377427	0.130336	0.961182	FALSE
PF3D7_1252300.iso1.exon2.amp1	-0.0571859	0.0324971	0.0786032	0.961137	FALSE
PF3D7_0901400.iso1.exon2.amp1	-0.0572808	0.0327648	0.080571	0.961074	FALSE
PF3D7_1359800.iso1.exon3.amp1	-0.0577769	0.0166513	0.000531547	0.960743	TRUE
PF3D7_0712000.iso1.exon1.amp1	-0.0578487	0.0472431	0.220907	0.960696	FALSE
PF3D7_0509700.e4s1	-0.0580976	0.0341844	0.0893686	0.96053	FALSE
PF3D7_1305700.1o1	-0.058139	0.0705074	0.409705	0.960502	FALSE
PF3D7_0700200.iso1.exon3.amp1	-0.0582533	0.0332328	0.0797709	0.960426	FALSE
PF3D7_1100300.iso1.exon2.amp1	-0.0583018	0.0434586	0.179891	0.960394	FALSE
PF3D7_1334200.e1s1	-0.0585913	0.0284172	0.0393498	0.960201	FALSE
PF3D7_1334400.1o1	-0.0587226	0.0257173	0.022509	0.960114	FALSE
PF3D7_1035300.iso1.exon1.amp1	-0.0588232	0.0439807	0.181214	0.960047	FALSE
PF3D7_0301700.e2s1	-0.0589664	0.0382631	0.123451	0.959952	FALSE
PF3D7_1328200.iso1.exon1.amp2_seg1	-0.0593107	0.0378723	0.117486	0.959723	FALSE
PF3D7_0412900.iso1.exon2.amp2	-0.0593264	0.0331271	0.0734609	0.959712	FALSE
PF3D7_0502400.1o1	-0.0595725	0.0331482	0.0724575	0.959548	FALSE
PF3D7_0313100.1o4	-0.0598674	0.0350805	0.0880525	0.959352	FALSE
PF3D7_0413200.iso1.exon1.amp1	-0.0601724	0.031386	0.0553538	0.959149	FALSE
PF3D7_0207400.2o4	-0.0603244	0.0302931	0.0465733	0.959048	FALSE
PF3D7_1127900.3o3	-0.0603687	0.0327969	0.0658119	0.959019	FALSE
PF3D7_0424600.e2s1	-0.0609229	0.0379297	0.108382	0.958651	FALSE
PF3D7_0211200.1o1	-0.0609867	0.019206	0.00151843	0.958608	TRUE
PF3D7_0937500.iso1.exon1.amp1	-0.0610505	0.0321935	0.0580525	0.958566	FALSE
PF3D7_0100800.iso1.exon2.amp1	-0.0615882	0.0311225	0.0479606	0.958209	FALSE
PF3D7_0627400.1o1	-0.0617001	0.0209947	0.003331	0.958134	TRUE
PF3D7_0200500.iso1.exon1.amp1	-0.0618578	0.0380842	0.104478	0.95803	FALSE
PF3D7_0832800.iso1.exon3.amp1	-0.0623165	0.039554	0.115299	0.957725	FALSE
PF3D7_0701800.iso1.exon1.amp1	-0.0624803	0.0438766	0.154598	0.957616	FALSE
PF3D7_0712400.iso1.exon2.amp2	-0.0626941	0.0342763	0.0675326	0.957474	FALSE
PF3D7_0620200.1o1	-0.0627059	0.0181715	0.000570228	0.957467	TRUE
PF3D7_0318600.iso1.exon1.amp1	-0.0629571	0.0265665	0.0178898	0.9573	FALSE
PF3D7_0713400.2o2	-0.0630859	0.027311	0.0209918	0.957214	FALSE
PF3D7_0223500.iso1.exon2.amp1	-0.0634437	0.0208669	0.00239246	0.956977	TRUE
PF3D7_1361700.e1	-0.0634743	0.0425273	0.135707	0.956957	FALSE
PF3D7_0818900	-0.0635555	0.0576668	0.27054	0.956903	FALSE
PF3D7_0200100 (renamed)	-0.0636111	0.0319257	0.0464507	0.956866	FALSE
PF3D7_1147800.iso2.exon1.amp1	-0.0644113	0.024174	0.00777058	0.956335	TRUE
PF3D7_0405300.iso1.exon1.amp2	-0.0646325	0.0326187	0.0476729	0.956189	FALSE
PF3D7_0425500.iso1.exon1.amp1	-0.064654	0.0390291	0.0977614	0.956175	FALSE
PF3D7_0200800.iso1.exon3.amp1	-0.0648019	0.0280145	0.0208123	0.956077	FALSE
PF3D7_1200500.iso1.exon1.amp1	-0.0649997	0.037724	0.0850327	0.955946	FALSE
PF3D7_1243900.iso1.exon5.amp1	-0.0653892	0.0213745	0.00224777	0.955687	TRUE
PF3D7_1040700.iso1.exon2.amp1	-0.0655264	0.0330123	0.0472874	0.955597	FALSE
PF3D7_0425100.2o2	-0.066111	0.0349658	0.0588002	0.955209	FALSE
PF3D7_0405300.iso1.exon1.amp1	-0.0663096	0.052038	0.202717	0.955078	FALSE
PF3D7_0501200.e2	-0.0665776	0.0538261	0.216265	0.954901	FALSE
PF3D7_1000300.iso1.exon1.amp1	-0.0668453	0.0306317	0.0292053	0.954723	FALSE
PF3D7_1479400.iso1.exon2.amp1	-0.0669815	0.0647829	0.301287	0.954633	FALSE
PF3D7_1102700.iso1.exon1.amp1	-0.0671794	0.0424614	0.113774	0.954502	FALSE
PF3D7_0800400.iso1.exon3.amp1	-0.0674271	0.0331019	0.0417818	0.954338	FALSE
PF3D7_0833100.iso1.exon3.amp1	-0.0674412	0.0330724	0.0415577	0.954329	FALSE
PF3D7_0101000.iso1.exon1.amp1	-0.0674967	0.0355133	0.057493	0.954292	FALSE
PF3D7_0632100.iso1.exon1.amp1	-0.0682443	0.0297333	0.0218208	0.953798	FALSE
PF3D7_1212000 (renamed)	-0.0685824	0.0266356	0.0100978	0.953575	FALSE
PF3D7_0408600	-0.0689598	0.0241408	0.00432544	0.953325	TRUE
PF3D7_1300400.iso1.exon2.amp1	-0.0692378	0.0436038	0.112466	0.953141	FALSE
PF3D7_0414700.1o1	-0.0700566	0.0269419	0.00938123	0.952601	FALSE
PF3D7_1410100.1o7	-0.0700631	0.0347994	0.0442084	0.952596	FALSE
PF3D7_1372700.iso1.exon2.amp1	-0.0704276	0.036535	0.0540329	0.952356	FALSE
PF3D7_1149100.1.2o2	-0.0709451	0.0369567	0.055036	0.952014	FALSE
PF3D7_0901300.iso1.exon2.amp1	-0.0709572	0.0304418	0.019854	0.952006	FALSE
PF3D7_0500800.e1s1	-0.0716499	0.0178716	6.31062e-05	0.951549	TRUE
PF3D7_0115300.iso1.exon2.amp1	-0.071778	0.0317284	0.0237849	0.951465	FALSE
PF3D7_0900600.iso1.exon1.amp1	-0.0719784	0.0380499	0.0586734	0.951333	FALSE
PF3D7_0727800.iso1.exon1.amp1	-0.0720411	0.0263024	0.00621659	0.951291	TRUE
PF3D7_1040500.iso1.exon2.amp1	-0.0725441	0.0368114	0.0488924	0.95096	FALSE
PF3D7_1321100.e4s1	-0.0725514	0.0247009	0.00334873	0.950955	TRUE
PF3D7_0833000.iso1.exon3.amp1	-0.073222	0.0410729	0.074777	0.950513	FALSE
PF3D7_1335100	-0.0734026	0.0460416	0.11103	0.950394	FALSE
PF3D7_0821500.1o1	-0.0746882	0.0445578	0.0938488	0.949547	FALSE
PF3D7_1139300.e2s3	-0.0754685	0.0297898	0.0113709	0.949034	FALSE
PF3D7_1478800.2o2	-0.0757564	0.0337346	0.0248316	0.948845	FALSE
PF3D7_0201500.2o2	-0.0757587	0.0354721	0.0328192	0.948843	FALSE
PF3D7_0222500.iso1.exon2.amp1	-0.0758374	0.0342977	0.0271349	0.948791	FALSE
PF3D7_0200600.iso1.exon1.amp1	-0.076443	0.0416963	0.0668981	0.948393	FALSE
PF3D7_1100200.e1s1	-0.0764526	0.0308542	0.0132967	0.948387	FALSE
PF3D7_1371900.2o2	-0.0766101	0.0379478	0.0436345	0.948283	FALSE
PF3D7_0623700.iso1.exon1.amp2	-0.0770228	0.0229474	0.000803738	0.948012	TRUE
PF3D7_0908800.1o2	-0.0771851	0.0249295	0.001987	0.947905	TRUE
PF3D7_1373300.iso1.exon2.amp1	-0.0779404	0.0366064	0.0333605	0.947409	FALSE
PF3D7_0632700.iso1.exon2.amp1	-0.0785401	0.034125	0.0214603	0.947015	FALSE
PF3D7_1400400.iso1.exon1.amp1	-0.0790269	0.0357124	0.0270157	0.946696	FALSE
PF3D7_1480000.iso1.exon2.amp1	-0.0808829	0.0384117	0.0353523	0.945479	FALSE
PF3D7_0808900.iso1.exon1.amp1	-0.0808858	0.028237	0.00421859	0.945477	TRUE
PF3D7_1439000.1o2	-0.0810085	0.0279853	0.0038354	0.945397	TRUE
PF3D7_0901500.iso1.exon2.amp1	-0.081164	0.0340589	0.0172601	0.945295	FALSE
PF3D7_1000400.iso1.exon1.amp1	-0.0813592	0.0355614	0.0222471	0.945167	FALSE
PF3D7_1300600.iso1.exon1.amp1	-0.0814433	0.0538015	0.130237	0.945112	FALSE
PF3D7_1301700.2o2	-0.0816554	0.0267537	0.00230138	0.944973	TRUE
PF3D7_0200200.iso1.exon1.amp1	-0.0819305	0.0382723	0.0324135	0.944793	FALSE
PF3D7_0400900.iso1.exon1.amp1	-0.0821226	0.0366496	0.0251484	0.944667	FALSE
PF3D7_0202000.e2s1	-0.0823427	0.0305809	0.00714678	0.944523	TRUE
PF3D7_0423700.1o1	-0.0824308	0.0471396	0.0805001	0.944465	FALSE
PF3D7_0911900.2o2	-0.0828709	0.0368283	0.0245414	0.944177	FALSE
PF3D7_0100200.iso1.exon1.amp1	-0.0832362	0.0349897	0.0174562	0.943938	FALSE
PF3D7_0930300.s2	-0.083636	0.0564641	0.1387	0.943676	FALSE
PF3D7_0632400.iso1.exon2.amp1	-0.083927	0.0374292	0.0250491	0.943486	FALSE
PF3D7_0301700.e1s1	-0.0839511	0.0295213	0.00450268	0.94347	TRUE
PF3D7_0400100.iso1.exon1.amp3	-0.0839904	0.0339914	0.0135565	0.943445	FALSE
PF3D7_0632500.iso1.exon2.amp1	-0.0842342	0.0276921	0.00238128	0.943285	TRUE
PF3D7_1121600.iso1.exon2.amp1	-0.0853581	0.0541115	0.114846	0.942551	FALSE
PF3D7_0402400.2o2	-0.0855529	0.0491625	0.0819719	0.942423	FALSE
PF3D7_0300700.iso1.exon2.amp1	-0.0862756	0.0455001	0.0580783	0.941951	FALSE
PF3D7_1323500.1o1	-0.0865525	0.0305213	0.00461565	0.941771	TRUE
PF3D7_0930300.s1	-0.0866241	0.0544785	0.111975	0.941724	FALSE
PF3D7_1116000.iso1.exon2.amp2	-0.0873494	0.0568729	0.124724	0.94125	FALSE
PF3D7_1438800.2o4	-0.0883022	0.0179625	9.53447e-07	0.940629	TRUE
PF3D7_0104000.3o3	-0.088713	0.0231623	0.000131941	0.940361	TRUE
PF3D7_1353700.1o1	-0.0897872	0.0450219	0.046251	0.939661	FALSE
PF3D7_1348800.3o4	-0.089928	0.0255842	0.000449273	0.93957	TRUE
PF3D7_0620000.1o1	-0.0900264	0.0323577	0.00544789	0.939506	TRUE
PF3D7_1254200.iso1.exon2.amp1	-0.0903782	0.0329982	0.00621787	0.939276	TRUE
PF3D7_1122700.1o1	-0.0904334	0.035146	0.0101493	0.939241	FALSE
PF3D7_0600300.iso1.exon1.amp1	-0.0918315	0.0387255	0.017815	0.938331	FALSE
PF3D7_0937400.iso1.exon2.amp1	-0.0920075	0.0319006	0.0039649	0.938216	TRUE
PF3D7_1254500.iso1.exon2.amp1	-0.0936786	0.0309685	0.00251736	0.93713	TRUE
PF3D7_1038400.e3s1	-0.0939342	0.0387815	0.0155151	0.936964	FALSE
PF3D7_1353100.e2s1	-0.0944712	0.0389539	0.0153851	0.936615	FALSE
PF3D7_0220000.e2s1	-0.0946842	0.0717709	0.18723	0.936477	FALSE
PF3D7_0206000.s2	-0.0949178	0.0331377	0.00422108	0.936326	TRUE
PF3D7_0801000.e2s2	-0.0950068	0.0441394	0.0314796	0.936268	FALSE
PF3D7_0500500.iso1.exon1.amp1	-0.0958232	0.0396288	0.0156915	0.935738	FALSE
PF3D7_0403600.2o2	-0.096182	0.0373668	0.0101223	0.935505	FALSE
PF3D7_1129100.e1s1	-0.0967366	0.0412684	0.0191683	0.935146	FALSE
PF3D7_0701100.iso1.exon3.amp1	-0.0969526	0.0405578	0.0169158	0.935006	FALSE
PF3D7_1015900.e2s1	-0.0976305	0.0377658	0.0098016	0.934567	FALSE
PF3D7_1314500.iso1.exon2.amp1	-0.098339	0.0651622	0.131416	0.934108	FALSE
PF3D7_0200700.iso1.exon1.amp1	-0.0993401	0.0421178	0.0184356	0.93346	FALSE
PF3D7_0223100.iso1.exon2.amp1	-0.0998316	0.0353845	0.00482819	0.933142	TRUE
PF3D7_1254700.iso1.exon1.amp1	-0.0999273	0.0383459	0.00922814	0.93308	FALSE
PF3D7_0803600_3o15	-0.100221	0.0386598	0.00959873	0.93289	FALSE
PF3D7_1041000.iso1.exon2.amp1	-0.100336	0.0353486	0.00457738	0.932816	TRUE
PF3D7_0201200.iso1.exon2.amp1	-0.101489	0.0335069	0.00248501	0.932071	TRUE
PF3D7_0401400.iso1.exon2.amp1	-0.101717	0.0374178	0.00661449	0.931923	TRUE
PF3D7_0925900.e2s1	-0.102172	0.0268219	0.000143469	0.93163	TRUE
PF3D7_0100900.iso1.exon1.amp1	-0.103119	0.0389304	0.00813936	0.931018	TRUE
PF3D7_0935600.1o2	-0.10312	0.0463572	0.0262258	0.931018	FALSE
PF3D7_0207500.e1s1	-0.103497	0.0374443	0.00576014	0.930774	TRUE
PF3D7_1024800.e2s2	-0.103964	0.0489294	0.0337236	0.930473	FALSE
PF3D7_0406200	-0.104281	0.0523394	0.046458	0.930268	FALSE
PF3D7_1373100.iso1.exon1.amp1	-0.104681	0.0377229	0.00557024	0.930011	TRUE
PF3D7_1228600.e1s1	-0.10498	0.0345245	0.00238977	0.929818	TRUE
PF3D7_1001500.1o1	-0.106233	0.0359899	0.00319554	0.929011	TRUE
PF3D7_1035300.iso1.exon1.amp2	-0.108037	0.049126	0.0279757	0.92785	FALSE
PF3D7_1040900.iso1.exon2.amp1	-0.108294	0.0350412	0.0020252	0.927685	TRUE
PF3D7_1223600.e1	-0.108597	0.0416236	0.0091456	0.92749	FALSE
PF3D7_1102500.e2s1	-0.109561	0.0429523	0.0108203	0.92687	FALSE
PF3D7_1476500.2o2	-0.109705	0.0353713	0.00195143	0.926778	TRUE
PF3D7_0113100.iso1.exon2.amp1	-0.110297	0.0359614	0.00218969	0.926398	TRUE
PF3D7_0800300.e1s3	-0.113022	0.030454	0.000211717	0.924649	TRUE
PF3D7_0401200.iso1.exon2.amp1	-0.113219	0.0340121	0.000887573	0.924523	TRUE
PF3D7_1036400.1o2	-0.113878	0.0573358	0.0471488	0.924101	FALSE
PF3D7_0900300.iso1.exon1.amp1	-0.116261	0.0357426	0.00116149	0.922576	TRUE
PF3D7_0422300.e3s1	-0.116403	0.0411783	0.00474682	0.922485	TRUE
PF3D7_0217700.iso1.exon1.amp1	-0.116482	0.0311664	0.000190977	0.922434	TRUE
PF3D7_1400800.iso1.exon1.amp1	-0.116833	0.0379129	0.002086	0.92221	TRUE
PF3D7_0632200.iso1.exon1.amp1	-0.117193	0.0469563	0.012645	0.921979	FALSE
PF3D7_0700300.iso1.exon3.amp1	-0.117992	0.0249321	2.36821e-06	0.921469	TRUE
PF3D7_1149200.e2s1	-0.118847	0.049741	0.0169694	0.920923	FALSE
PF3D7_0401000.iso1.exon1.amp1	-0.123587	0.0464655	0.00788036	0.917903	TRUE
PF3D7_1246200	-0.124199	0.0473983	0.00884922	0.917513	FALSE
PF3D7_0532100	-0.124421	0.0548034	0.0232916	0.917372	FALSE
PF3D7_1150200.iso1.exon1.amp1	-0.125771	0.0374917	0.000809115	0.916514	TRUE
PF3D7_0900400.iso1.exon2.amp1	-0.130132	0.0438381	0.00302749	0.913748	TRUE
PF3D7_1321800.1o4	-0.132142	0.0432649	0.00228505	0.912475	TRUE
PF3D7_1400300.iso1.exon1.amp1	-0.132282	0.0484337	0.00636423	0.912387	TRUE
PF3D7_0207600.e2s1	-0.132848	0.0506512	0.0087851	0.912029	FALSE
PF3D7_0202500.1o1	-0.133113	0.0520117	0.0105594	0.911862	FALSE
PF3D7_0425700.iso1.exon1.amp1	-0.138058	0.0378378	0.000270135	0.908741	TRUE
PF3D7_1040100.iso1.exon2.amp1	-0.138694	0.0552258	0.0121011	0.908341	FALSE
PF3D7_0207700.2o4	-0.141051	0.0490164	0.00404808	0.906858	TRUE
PF3D7_1216600	-0.143913	0.0316679	5.82701e-06	0.905061	TRUE
PF3D7_1223600.1o2	-0.145053	0.0392308	0.000223481	0.904346	TRUE
PF3D7_0220000.e2s2	-0.145678	0.0606313	0.016363	0.903954	FALSE
PF3D7_1002500.1o3	-0.14636	0.0364023	6.01321e-05	0.903527	TRUE
PF3D7_0100400.iso1.exon2.amp1	-0.154038	0.0455819	0.00074008	0.898732	TRUE
PF3D7_1016900.e1s1	-0.158499	0.0360792	1.17421e-05	0.895957	TRUE
PF3D7_1328300.1o3	-0.163173	0.0591878	0.00588731	0.893059	TRUE
PF3D7_1201400.iso1.exon1.amp1	-0.163958	0.0460597	0.000379701	0.892573	TRUE
PF3D7_1373000.iso1.exon2.amp1	-0.170928	0.041329	3.67936e-05	0.888271	TRUE
PF3D7_0530100.2o2	-0.177307	0.0527104	0.000782873	0.884352	TRUE
PF3D7_0102200.e2s1	-0.179248	0.0602587	0.00296743	0.883163	TRUE
PF3D7_1372600.iso1.exon2.amp1	-0.182755	0.0398819	4.87204e-06	0.881019	TRUE
PF3D7_0102200.e2s2	-0.26449	0.0602056	1.17404e-05	0.832493	TRUE

## Sheet: M0
PROT_ID	COEF	STD_COEF	UNCORR_SIG	FOLD_DIFF	FDR_CORR
PF3D7_0304600	-0.044108	0.0497257	0.375203	0.969889	FALSE
PF3D7_1030200.1o1	-0.0220015	0.0403898	0.586018	0.984865	FALSE
PF3D7_0312400.2o7	-0.0431174	0.0450404	0.338563	0.970556	FALSE
PF3D7_0728600.iso1.exon3.amp1	0.0722887	0.0460836	0.116935	1.05138	FALSE
PF3D7_0831100.iso1.exon2.amp1	-0.0383314	0.0461585	0.406424	0.973781	FALSE
PF3D7_0206900.1.1o2	0.0536768	0.0635709	0.398598	1.03791	FALSE
PF3D7_0726100.2o2	0.0569847	0.0353149	0.106814	1.04029	FALSE
PF3D7_1243900.iso1.exon6.amp1	0.066857	0.0616305	0.278177	1.04743	FALSE
PF3D7_0206900.1.e1	0.0472457	0.0582869	0.417736	1.03329	FALSE
PF3D7_1438800.4o4	0.00862891	0.026178	0.741728	1.006	FALSE
PF3D7_1479800.iso1.exon2.amp1	-0.0366275	0.0603134	0.54375	0.974931	FALSE
PF3D7_0400800.iso1.exon1.amp1	-0.0490093	0.070531	0.487246	0.9666	FALSE
PF3D7_0800300.e2s1	0.0279128	0.0638417	0.662013	1.01954	FALSE
PF3D7_1300100.iso1.exon2.amp1	0.0413483	0.0644866	0.521492	1.02908	FALSE
PF3D7_1146800.e3s1	-0.0161446	0.0364992	0.658314	0.988872	FALSE
PF3D7_0712300.iso1.exon1.amp1	0.0281083	0.0558961	0.615129	1.01967	FALSE
PF3D7_0317300.s3	0.00788294	0.0425224	0.852953	1.00548	FALSE
PF3D7_1464000.e1s1	0.0307965	0.0365553	0.399658	1.02158	FALSE
PF3D7_0712800.iso1.exon1.amp1	0.0175379	0.0574301	0.760118	1.01223	FALSE
PF3D7_1221000.e1s3	0.112819	0.0462302	0.0147835	1.08134	FALSE
PF3D7_1466400.e1s1	-0.0182373	0.034753	0.599819	0.987438	FALSE
PF3D7_0311700.1o15	-0.0649086	0.0398832	0.103841	0.956006	FALSE
PF3D7_0937800.iso1.exon2.amp2	0.0712171	0.0397712	0.0735412	1.0506	FALSE
PF3D7_0214100.e1s1	0.0370548	0.0493739	0.453071	1.02602	FALSE
PF3D7_1329500.iso1.exon3.amp1	0.0286582	0.0605145	0.635869	1.02006	FALSE
PF3D7_0422100.1o1 (renamed in 2015, duplicate)	-0.0153545	0.0525997	0.770393	0.989414	FALSE
PF3D7_1400700.iso1.exon1.amp1	-0.0139213	0.069926	0.842222	0.990397	FALSE
PF3D7_1435300.e1s4	0.0602358	0.0555392	0.278283	1.04264	FALSE
PF3D7_0632500.iso1.exon1.amp1	0.0719314	0.0756142	0.341603	1.05112	FALSE
PF3D7_0422100_1o1 (renamed in 2015, duplicate)	-0.0118511	0.0523702	0.821002	0.991819	FALSE
PF3D7_0712400.iso1.exon1.amp1	0.0694298	0.0652794	0.287685	1.0493	FALSE
PF3D7_0501000.e2s1	-0.00480719	0.0606911	0.936878	0.996673	FALSE
PF3D7_0300100.iso1.exon1.amp2	0.00173865	0.0392355	0.964661	1.00121	FALSE
PF3D7_0901600.iso1.exon2.amp1	-0.00179141	0.0660265	0.978358	0.998759	FALSE
PF3D7_0833500.iso1.exon3.amp1	0.0504949	0.0656557	0.44196	1.03562	FALSE
PF3D7_1018300.e1s1	0.0398212	0.0442707	0.368529	1.02799	FALSE
PF3D7_0412400.iso1.exon1.amp1	0.0679445	0.0698056	0.330537	1.04822	FALSE
PF3D7_0500100.iso1.exon2.amp1	0.0342848	0.062677	0.584453	1.02405	FALSE
PF3D7_1240400.iso1.exon2.amp1	-0.0265497	0.0709655	0.708365	0.981765	FALSE
PF3D7_0733000.iso1.exon1.amp1	0.0701046	0.0630259	0.266176	1.04979	FALSE
PF3D7_0412900.iso1.exon1.amp1	-0.045488	0.0743265	0.540626	0.968962	FALSE
PF3D7_0803400.iso1.exon1.amp1	-0.00660323	0.0435178	0.879415	0.995433	FALSE
PF3D7_1311800.e1s1	0.0141663	0.0356712	0.691322	1.00987	FALSE
PF3D7_1149900.iso1.exon2.amp1	-0.0322673	0.0691726	0.640941	0.977882	FALSE
PF3D7_1244500.1o1	0.0234348	0.0472609	0.620063	1.01638	FALSE
PF3D7_1125800.1o4	0.0471764	0.0543102	0.385174	1.03324	FALSE
PF3D7_0902800.4o4	-0.00821275	0.039309	0.834532	0.994324	FALSE
PF3D7_0200800.iso1.exon1.amp1	0.0237141	0.0291574	0.416164	1.01657	FALSE
PF3D7_0300100.iso1.exon2.amp1	0.113301	0.0653188	0.0830118	1.0817	FALSE
PF3D7_1462300.e1s1	0.0147194	0.0409	0.71898	1.01025	FALSE
PF3D7_0222800.iso1.exon2.amp1	-0.0180186	0.0686847	0.793096	0.987588	FALSE
PF3D7_1000100.iso1.exon1.amp1	0.0436344	0.0506429	0.389036	1.03071	FALSE
PF3D7_1448300.s1	0.0032024	0.0389978	0.934564	1.00222	FALSE
PF3D7_0200100.iso1.exon2.amp1	0.0191841	0.0630674	0.761029	1.01339	FALSE
PF3D7_0611800.iso1.exon5.amp3	-0.0195368	0.0355603	0.582811	0.986549	FALSE
PF3D7_1452000.s1	0.0587553	0.0665653	0.37755	1.04157	FALSE
PF3D7_0732000.iso1.exon2.amp1	-0.0253348	0.0692215	0.714418	0.982593	FALSE
PF3D7_0306200.5o5	-0.0602203	0.0311941	0.0537264	0.959118	FALSE
PF3D7_1146000.1o1	0.00732425	0.0418574	0.861117	1.00509	FALSE
PF3D7_1255200.iso1.exon1.amp1	0.0915833	0.0674336	0.174621	1.06554	FALSE
PF3D7_0115700.iso1.exon1.amp1	0.0579852	0.0717164	0.418907	1.04101	FALSE
PF3D7_0101800.iso1.exon1.amp1	-0.0223686	0.0667251	0.737493	0.984615	FALSE
PF3D7_1121800.s1	-0.0494464	0.0503341	0.326074	0.966307	FALSE
PF3D7_0520400.e1s1	0.0036232	0.0410899	0.929747	1.00251	FALSE
PF3D7_0319900.1o1	-0.0480381	0.0489859	0.326917	0.967251	FALSE
PF3D7_0206900.iso2.exon2.amp1	0.0264877	0.0414098	0.522497	1.01853	FALSE
PF3D7_0324600.iso1.exon2.amp1	-0.0259476	0.0695798	0.70926	0.982175	FALSE
PF3D7_0703500.e2s2	0.0743418	0.0560162	0.184655	1.05288	FALSE
PF3D7_0808600.e2s1	0.0587116	0.0635465	0.355674	1.04154	FALSE
PF3D7_0803400.iso1.exon1.amp2	-0.0240968	0.0434363	0.579137	0.983436	FALSE
PF3D7_1329000.e1s2	-0.0146589	0.0360269	0.684146	0.989891	FALSE
PF3D7_1222300.e1s1	0.00164275	0.0430314	0.969553	1.00114	FALSE
PF3D7_0900900.iso1.exon1.amp1	-0.0403399	0.066996	0.54718	0.972426	FALSE
PF3D7_0526600.iso1.exon1.amp4	0.0233932	0.0681107	0.7313	1.01635	FALSE
PF3D7_0900100.iso1.exon2.amp1	0.0577908	0.0644597	0.370103	1.04087	FALSE
PF3D7_1372800.iso1.exon2.amp1	-0.0209484	0.0671791	0.755212	0.985585	FALSE
PF3D7_0507700.e1s1	0.0562002	0.0348514	0.107042	1.03972	FALSE
PF3D7_1123500.iso1.exon1.amp1	0.00175801	0.0584346	0.976003	1.00122	FALSE
PF3D7_1041300.iso1.exon1.amp1	0.0662634	0.0644893	0.304341	1.047	FALSE
PF3D7_1469800.3o3	-0.00359361	0.0591842	0.951591	0.997512	FALSE
PF3D7_1479900.iso1.exon2.amp1	-0.0293224	0.0707927	0.678784	0.97988	FALSE
PF3D7_1007700.e1s2	-0.0555694	0.065868	0.398996	0.962215	FALSE
PF3D7_0719500.1o2	0.0546607	0.0464926	0.239901	1.03861	FALSE
PF3D7_0702400.e1s1	-0.0453887	0.0791581	0.566462	0.969029	FALSE
PF3D7_1428700.1o1	0.00863256	0.028188	0.759456	1.006	FALSE
PF3D7_0300400.iso1.exon1.amp1	0.0159806	0.0680169	0.814278	1.01114	FALSE
PF3D7_0937600.iso1.exon1.amp1	0.0493898	0.0467497	0.290918	1.03483	FALSE
PF3D7_1254600.iso1.exon2.amp1	0.00999774	0.0668156	0.881075	1.00695	FALSE
PF3D7_0313800.5o5	0.0540086	0.0497648	0.277967	1.03815	FALSE
PF3D7_0812700.1o1	-0.0426481	0.0473114	0.367497	0.970871	FALSE
PF3D7_0931300.1o1	0.0553645	0.0449003	0.217742	1.03912	FALSE
PF3D7_1346900.1o1	-0.108558	0.0561979	0.0535766	0.927514	FALSE
PF3D7_1479500.iso1.exon2.amp1	-0.00676407	0.0696512	0.922649	0.995322	FALSE
PF3D7_0911300.e1s2	-0.0572548	0.0494525	0.247135	0.961091	FALSE
PF3D7_0400100.iso1.exon2.amp1	0.0562581	0.0629277	0.371454	1.03977	FALSE
PF3D7_0100300.iso1.exon2.amp1	0.0309317	0.043835	0.480519	1.02167	FALSE
PF3D7_0600400.iso1.exon2.amp1	0.0564799	0.0441288	0.200776	1.03993	FALSE
PF3D7_1476600.e2	0.0446437	0.0405984	0.27166	1.03143	FALSE
PF3D7_0832900.iso1.exon3.amp1	-0.0558754	0.0685351	0.415036	0.962011	FALSE
PF3D7_0610200.1o1	0.0410952	0.0353155	0.244741	1.02889	FALSE
PF3D7_0800100.iso1.exon1.amp1	0.0285052	0.0639125	0.655657	1.01995	FALSE
PF3D7_0305500.e1s3	-0.0145317	0.0351281	0.679168	0.989978	FALSE
PF3D7_0713900.e1s4	-0.0103596	0.0438925	0.813447	0.992845	FALSE
PF3D7_1312900.iso1.exon3.amp1	-0.0350062	0.0315659	0.267609	0.976028	FALSE
PF3D7_0620400.1o1	0.136912	0.0808362	0.0905227	1.09955	FALSE
PF3D7_1300900.iso1.exon1.amp1	-0.0171805	0.0638166	0.787798	0.988162	FALSE
PF3D7_1103800.e1s2	0.0156745	0.031721	0.621281	1.01092	FALSE
PF3D7_0525300.1o1	-0.0346251	0.0443469	0.435052	0.976285	FALSE
PF3D7_0618700.1o2	-0.0423576	0.0544556	0.436784	0.971067	FALSE
PF3D7_1254100.e2s1	0.000256774	0.0597314	0.996571	1.00018	FALSE
PF3D7_1000200.iso1.exon1.amp1	0.0408124	0.07636	0.59309	1.02869	FALSE
PF3D7_1358600.iso1.exon1.amp1	0.0501125	0.0347763	0.149788	1.03535	FALSE
PF3D7_0631900.iso1.exon2.amp1	-0.0113288	0.0624202	0.856005	0.992178	FALSE
PF3D7_1205500.e1s1	0.00300901	0.0267669	0.910509	1.00209	FALSE
PF3D7_0115400.iso1.exon2.amp1	0.00530688	0.0688542	0.938574	1.00369	FALSE
PF3D7_1200600.iso1.exon2.amp3	0.103705	0.0686028	0.13082	1.07453	FALSE
PF3D7_0407800.e1s2	0.00976869	0.0296784	0.742085	1.00679	FALSE
PF3D7_0201300.iso1.exon2.amp1	-0.121158	0.0616051	0.0493977	0.91945	FALSE
PF3D7_0420700.e2s1	0.071354	0.0635851	0.261959	1.0507	FALSE
PF3D7_1464500.iso1.exon1.amp1_seg2	0.0573861	0.0386144	0.137447	1.04058	FALSE
PF3D7_0828100.iso1.exon3.amp1	-0.0618851	0.0331602	0.0621957	0.958012	FALSE
PF3D7_0815500.3o5	0.0284026	0.053483	0.595454	1.01988	FALSE
PF3D7_0513200.e2s3	0.0063927	0.0309456	0.836366	1.00444	FALSE
PF3D7_1456400.iso1.exon1.amp1	0.033852	0.0247518	0.171617	1.02374	FALSE
PF3D7_1149000.e1s4 (renamed in 205)	-0.0085067	0.0576109	0.882632	0.994121	FALSE
PF3D7_1255000.iso1.exon2.amp1	0.0453566	0.063745	0.476861	1.03194	FALSE
PF3D7_0501800.e1s1	0.0120257	0.041381	0.771389	1.00837	FALSE
PF3D7_0404600.s5	-0.0317204	0.0330439	0.33723	0.978253	FALSE
PF3D7_1240300.iso1.exon2.amp1	0.0114209	0.0652085	0.860989	1.00795	FALSE
PF3D7_0832400.iso1.exon3.amp1	-0.0266431	0.0598168	0.656085	0.981702	FALSE
PF3D7_0826100.s3	0.00948819	0.035325	0.788275	1.0066	FALSE
PF3D7_0902800.2o4	-0.0961458	0.0486455	0.0482799	0.935529	FALSE
PF3D7_1140800.1o1	0.0114991	0.0412861	0.780648	1.008	FALSE
PF3D7_1011700.1o1 (renamed in 2015)	0.0119777	0.0337648	0.722833	1.00834	FALSE
PF3D7_1476600.2o2	0.0205727	0.0320593	0.521157	1.01436	FALSE
PF3D7_0424100.2o2	0.0390056	0.0246254	0.113407	1.02741	FALSE
PF3D7_0503900.2o2	0.0269255	0.0345044	0.435304	1.01884	FALSE
PF3D7_0206800	0.0320886	0.0675406	0.634782	1.02249	FALSE
PF3D7_0700100.iso1.exon2.amp2	0.0298926	0.0407662	0.463504	1.02094	FALSE
PF3D7_0600400.iso1.exon1.amp1	0.00969832	0.0644442	0.880396	1.00675	FALSE
PF3D7_1346400.e1s3	-0.0490378	0.0478531	0.305639	0.966581	FALSE
PF3D7_0108300.s3	-0.0501576	0.0635456	0.430047	0.965831	FALSE
PF3D7_0200400.iso1.exon1.amp1	-0.00496059	0.0609607	0.935155	0.996567	FALSE
PF3D7_1219300.iso1.exon1.amp1	0.0245486	0.0629727	0.696716	1.01716	FALSE
PF3D7_1012700.e1s1	-0.0232059	0.0429603	0.589156	0.984044	FALSE
PF3D7_0705500.iso1.exon2.amp2	0.0414929	0.0432381	0.337387	1.02918	FALSE
PF3D7_0420900.iso1.exon2.amp2	0.0729952	0.0364116	0.045166	1.0519	FALSE
PF3D7_1240600.iso1.exon2.amp1	0.0227408	0.0573629	0.691838	1.01589	FALSE
PF3D7_1466200.e1s2	0.0416335	0.0445519	0.350195	1.02928	FALSE
PF3D7_1435700.1.e9s1	0.0246873	0.0253563	0.330399	1.01726	FALSE
PF3D7_0707700.1o1	0.0422414	0.0524952	0.421133	1.02971	FALSE
PF3D7_1334800.1o1	0.0411512	0.0626387	0.511303	1.02893	FALSE
PF3D7_0630600.2o2	0.0472802	0.0561986	0.400306	1.03332	FALSE
PF3D7_0828400.1o1	-0.00289318	0.027114	0.915038	0.997997	FALSE
PF3D7_1008100.s1	0.0014573	0.0405247	0.971318	1.00101	FALSE
PF3D7_0603800.16o20	0.0276854	0.0453521	0.541651	1.01938	FALSE
PF3D7_1019000.e1s1	-0.0125071	0.0365088	0.731962	0.991368	FALSE
PF3D7_0617600.iso1.exon1.amp1	-0.0464144	0.0668199	0.487398	0.96834	FALSE
PF3D7_1316900.iso1.exon1.amp1	0.00746074	0.0368524	0.839592	1.00518	FALSE
PF3D7_1301600.iso1.exon4.amp2	0.0545264	0.0686347	0.427059	1.03852	FALSE
PF3D7_1343800.iso1.exon1.amp2	0.0141948	0.0300056	0.636229	1.00989	FALSE
PF3D7_1448000.e2s2	0.0806451	0.034711	0.0202903	1.05749	FALSE
PF3D7_1343900.1o1	0.00948744	0.0401836	0.813385	1.0066	FALSE
PF3D7_1300300.e1s1	0.0212378	0.0353157	0.547681	1.01483	FALSE
PF3D7_0809100.iso1.exon2.amp1	0.00593474	0.0372141	0.873315	1.00412	FALSE
PF3D7_1459100.1o1	0.0493759	0.0328609	0.133153	1.03482	FALSE
PF3D7_1329500.iso1.exon1.amp1	0.00602187	0.0294521	0.838018	1.00418	FALSE
PF3D7_1011800.e1s2	0.0347208	0.0600244	0.563048	1.02436	FALSE
PF3D7_0420900.iso1.exon1.amp1	-0.0241046	0.0492984	0.624944	0.983431	FALSE
PF3D7_0700100.iso1.exon3.amp1	0.0351999	0.0640518	0.582704	1.0247	FALSE
PF3D7_0826100.s8	0.0144815	0.0267249	0.587983	1.01009	FALSE
PF3D7_1420300.1o1	-0.0044613	0.0345498	0.897274	0.996912	FALSE
PF3D7_1365300.1o1	0.054393	0.03851	0.158022	1.03842	FALSE
PF3D7_1115400.e1s1	-0.0391138	0.0383538	0.307975	0.973253	FALSE
PF3D7_1023100.e1s3	0.123426	0.0491729	0.0121726	1.08932	FALSE
PF3D7_1468100.e2s1	-0.0337999	0.0328472	0.303638	0.976844	FALSE
PF3D7_0712300.iso1.exon2.amp2	0.0243667	0.0307261	0.427883	1.01703	FALSE
PF3D7_0100300.iso1.exon1.amp1	-0.0162315	0.0505838	0.748342	0.988812	FALSE
PF3D7_0302200.1o9	-0.0789063	0.0553821	0.154427	0.946775	FALSE
PF3D7_0323800.e2s1	-0.0123837	0.0284701	0.663644	0.991453	FALSE
PF3D7_0832000.iso1.exon3.amp1	-0.008878	0.0433401	0.83772	0.993865	FALSE
PF3D7_1346700.e1s1	0.0107019	0.0268307	0.690046	1.00745	FALSE
PF3D7_1014100.s2	-0.0359247	0.0413664	0.385281	0.975406	FALSE
PF3D7_1247100.2o2	0.0569039	0.034526	0.0995255	1.04023	FALSE
PF3D7_0619000.iso2.exon13.amp1	0.0282508	0.0366582	0.441029	1.01977	FALSE
PF3D7_0419500.1o1	0.00420292	0.0332351	0.899384	1.00292	FALSE
PF3D7_1329500.iso1.exon1.amp2	0.0234571	0.0414922	0.571926	1.01639	FALSE
PF3D7_1111000.1o1	-0.0302879	0.0347552	0.383635	0.979225	FALSE
PF3D7_0937600.iso1.exon2.amp1	0.016301	0.0652892	0.802873	1.01136	FALSE
PF3D7_1467600.iso1.exon2.amp2	0.0290456	0.027386	0.289037	1.02034	FALSE
PF3D7_0110500.e1s3	0.0404769	0.0324226	0.212067	1.02845	FALSE
PF3D7_1400200.iso1.exon1.amp1	0.0356281	0.0626117	0.569416	1.025	FALSE
PF3D7_0115700.iso1.exon2.amp2	0.0889455	0.0430589	0.0390251	1.06359	FALSE
PF3D7_1233400.1o4	-0.0222545	0.0309322	0.471965	0.984693	FALSE
PF3D7_0711700.e2s1	0.00448958	0.0654891	0.945353	1.00312	FALSE
PF3D7_1103800.e1s3	0.0502234	0.0255386	0.0494108	1.03543	FALSE
PF3D7_0100100.iso1.exon2.amp1	0.0338662	0.0662034	0.60904	1.02375	FALSE
PF3D7_0800200.e1s3	0.0676828	0.0454744	0.136856	1.04803	FALSE
PF3D7_0101600.iso1.exon1.amp1	0.0391413	0.0677259	0.56339	1.0275	FALSE
PF3D7_0712800.iso1.exon2.amp2	0.0757626	0.0495673	0.126598	1.05392	FALSE
PF3D7_0425800.iso1.exon1.amp4	0.0525321	0.0282257	0.0629133	1.03708	FALSE
PF3D7_1235300.s1	0.0494824	0.0254692	0.0522169	1.03489	FALSE
PF3D7_0823500.1o1	0.0691381	0.0516072	0.18054	1.04909	FALSE
PF3D7_0709900.e2	0.0494007	0.0475954	0.299464	1.03483	FALSE
PF3D7_0424400.iso1.exon1.amp1	0.0520046	0.0561938	0.354876	1.0367	FALSE
PF3D7_1221900.1o1	-0.028178	0.0535927	0.599116	0.980658	FALSE
PF3D7_0302200.e1	-0.0912232	0.0581937	0.117183	0.938726	FALSE
PF3D7_1342900.iso1.exon1.amp3	-0.00339472	0.031568	0.914377	0.99765	FALSE
PF3D7_0530300.iso1.exon1.amp2	0.0628207	0.0324601	0.0531325	1.04451	FALSE
PF3D7_0400400.iso1.exon2.amp4	0.0385695	0.0357015	0.280162	1.02709	FALSE
PF3D7_1103800.e1s4	0.0400502	0.0254666	0.116003	1.02815	FALSE
PF3D7_1401400.1o1	0.0129029	0.0652622	0.843299	1.00898	FALSE
PF3D7_0426000.iso1.exon2.amp1	0.0314526	0.0287277	0.273751	1.02204	FALSE
PF3D7_1335300.e1s1	0.0673684	0.0701757	0.337206	1.0478	FALSE
PF3D7_0412700.iso1.exon2.amp2	0.0186964	0.028068	0.50544	1.01304	FALSE
PF3D7_0808700.iso1.exon2.amp2	0.0720826	0.0349686	0.0394357	1.05123	FALSE
PF3D7_0901000.iso1.exon1.amp1	0.0712291	0.0648438	0.272169	1.05061	FALSE
PF3D7_1123200.iso1.exon1.amp1	0.0274927	0.0612004	0.653333	1.01924	FALSE
PF3D7_0812900.2o2	-0.0537796	0.0390095	0.168208	0.963409	FALSE
PF3D7_1373500.iso1.exon1.amp1	0.0276705	0.0660835	0.675479	1.01936	FALSE
PF3D7_0402600.iso1.exon1.amp1	0.0176966	0.059233	0.765162	1.01234	FALSE
PF3D7_1014600.e1s3	0.0452437	0.0387741	0.243449	1.03186	FALSE
PF3D7_0827600.2o2	0.0827703	0.0613742	0.177657	1.05905	FALSE
PF3D7_0800200.e1s2	0.0770017	0.0333925	0.0212442	1.05482	FALSE
PF3D7_1205500.e1s2	0.0289642	0.0304689	0.341949	1.02028	FALSE
PF3D7_1448700.1o1	0.0651131	0.0487252	0.181636	1.04617	FALSE
PF3D7_1419400.e1s1	0.0250917	0.0317359	0.429275	1.01754	FALSE
PF3D7_1373500.iso1.exon2.amp2	0.0534465	0.036985	0.148636	1.03774	FALSE
PF3D7_0425800.iso1.exon1.amp3	0.0446815	0.0288341	0.121439	1.03146	FALSE
PF3D7_0115000.e1s1	-0.060784	0.0476514	0.202289	0.958743	FALSE
PF3D7_1455600.iso1.exon1.amp1	0.0623431	0.0421218	0.139059	1.04416	FALSE
PF3D7_0800200.e1s1	0.0391592	0.0278224	0.159488	1.02751	FALSE
PF3D7_0426000.iso1.exon1.amp1	0.0220349	0.056957	0.698906	1.01539	FALSE
PF3D7_1100100.iso1.exon1.amp2	0.00862124	0.0360525	0.811036	1.00599	FALSE
PF3D7_0412400.iso1.exon2.amp2	0.0548735	0.0415927	0.187261	1.03877	FALSE
PF3D7_0929000.e2	-0.0053584	0.0370272	0.884955	0.996293	FALSE
PF3D7_1419200.e1s1	0.047226	0.0351562	0.179365	1.03328	FALSE
PF3D7_0712900.iso1.exon2.amp2	0.0472077	0.0367967	0.199708	1.03326	FALSE
PF3D7_1119700.iso1.exon1.amp1	0.0333691	0.0266328	0.210418	1.0234	FALSE
PF3D7_0400400.iso1.exon2.amp1	0.0170258	0.0336627	0.613085	1.01187	FALSE
PF3D7_0401900.1o1	-0.0388803	0.0576974	0.500497	0.97341	FALSE
PF3D7_0115000.e3s2	0.06306	0.0319365	0.0484973	1.04468	FALSE
PF3D7_0402300.iso1.exon2.amp1	0.0225335	0.0299369	0.451744	1.01574	FALSE
PF3D7_0424200.iso1.exon1.amp1	0.00690534	0.0351608	0.844328	1.0048	FALSE
PF3D7_0632800.iso1.exon1.amp1	0.0658749	0.0625298	0.292277	1.04672	FALSE
PF3D7_0425800.iso1.exon1.amp1	0.0440839	0.0295388	0.135796	1.03103	FALSE
PF3D7_1240600.iso1.exon1.amp2	0.0218477	0.0289575	0.450679	1.01526	FALSE
PF3D7_1423700.e1s1	-0.00927737	0.0224361	0.679295	0.99359	FALSE
PF3D7_0712000.iso1.exon2.amp2	0.0684539	0.0361283	0.058312	1.04859	FALSE
PF3D7_1014300.e1s3	0.0545344	0.0352484	0.122033	1.03852	FALSE
PF3D7_1121800.s3	-0.000454455	0.029908	0.987878	0.999685	FALSE
PF3D7_0829000.e2s1	0.0594106	0.0261576	0.0232677	1.04204	FALSE
PF3D7_1468100.e2s2	-0.0160569	0.0373132	0.667017	0.988932	FALSE
PF3D7_0700100.iso1.exon2.amp1_seg1	0.0358973	0.0274763	0.191583	1.02519	FALSE
PF3D7_0936800.e2s1	-0.00223417	0.0361987	0.950794	0.998453	FALSE
PF3D7_1122500.iso1.exon1.amp2	0.0244246	0.0424221	0.564866	1.01707	FALSE
PF3D7_0632500.iso1.exon2.amp4_seg2	0.0623684	0.037244	0.0942164	1.04418	FALSE
PF3D7_0728600.iso1.exon1.amp2	0.0257331	0.0257107	0.317046	1.018	FALSE
PF3D7_1136200.1o5	-0.0764841	0.0585217	0.191428	0.948366	FALSE
PF3D7_0424400.iso1.exon2.amp1	0.0342987	0.0275689	0.213648	1.02406	FALSE
PF3D7_0632800.iso1.exon2.amp2	0.0333769	0.0255151	0.191026	1.0234	FALSE
PF3D7_1312900.iso1.exon3.amp2	-0.00142419	0.0268651	0.957729	0.999013	FALSE
PF3D7_0712900.iso1.exon2.amp1	0.0293745	0.0255232	0.249953	1.02057	FALSE
PF3D7_1335000.1o1 (renamed in 2015)	0.0126632	0.0820756	0.877404	1.00882	FALSE
PF3D7_1000100.iso1.exon1.amp2	0.0150326	0.0244756	0.539183	1.01047	FALSE
PF3D7_1210600.iso1.exon1.amp1	0.0142423	0.0477215	0.765403	1.00992	FALSE
PF3D7_0420700.e1s1	0.0784001	0.0385698	0.0422544	1.05585	FALSE
PF3D7_1200100.iso1.exon1.amp1	0.0289229	0.0296627	0.329683	1.02025	FALSE
PF3D7_1340900.1o2	-0.0131151	0.03612	0.716582	0.990951	FALSE
PF3D7_0500100.iso1.exon1.amp2	0.0394087	0.0370997	0.288293	1.02769	FALSE
PF3D7_1335400.iso1.exon2.amp2	0.0384031	0.0569301	0.500053	1.02698	FALSE
PF3D7_0317100.2o2	0.0268731	0.0315621	0.394658	1.0188	FALSE
PF3D7_0632500.iso1.exon2.amp2	0.0362353	0.030497	0.234953	1.02543	FALSE
PF3D7_0827000.iso1.exon1.amp2_seg1	0.00946857	0.0239828	0.69304	1.00658	FALSE
PF3D7_1149800.iso1.exon2.amp1	0.0181394	0.0353449	0.607876	1.01265	FALSE
PF3D7_0425800.iso1.exon1.amp2	-0.00398714	0.0452137	0.929742	0.99724	FALSE
PF3D7_0726600.1o2	0.0476528	0.0384596	0.21552	1.03358	FALSE
PF3D7_1336800.1o1	0.0161388	0.0248526	0.516187	1.01125	FALSE
PF3D7_1002100.2o2	0.0947711	0.070493	0.179014	1.0679	FALSE
PF3D7_0911100.e1s1	0.00263569	0.025549	0.917848	1.00183	FALSE
PF3D7_0900100.iso1.exon1.amp1	0.00743662	0.0307158	0.808726	1.00517	FALSE
PF3D7_1038400.e1s1	0.149479	0.0766611	0.0513716	1.10917	FALSE
PF3D7_0420900.iso1.exon2.amp1	0.0663438	0.0339098	0.0505879	1.04706	FALSE
PF3D7_0115700.iso1.exon2.amp1	0.0416218	0.0294965	0.158423	1.02927	FALSE
PF3D7_0324900.iso1.exon2.amp2	0.0106828	0.0256594	0.677226	1.00743	FALSE
PF3D7_1477600.2o3	0.0283798	0.0282445	0.315155	1.01987	FALSE
PF3D7_0505000.iso1.exon1.amp1	0.00569271	0.026823	0.831954	1.00395	FALSE
PF3D7_0607600.1o5	0.00368706	0.0339212	0.913459	1.00256	FALSE
PF3D7_0300100.iso1.exon1.amp1	-0.0138774	0.0252798	0.583118	0.990427	FALSE
PF3D7_0906700.1o1	0.00650086	0.025384	0.797907	1.00452	FALSE
PF3D7_1136200.5o5	0.0466372	0.0518245	0.36831	1.03285	FALSE
PF3D7_1255200.iso1.exon2.amp2	0.0442844	0.0320532	0.167296	1.03117	FALSE
PF3D7_1429500.1o1	-0.00650674	0.0338013	0.847376	0.9955	FALSE
PF3D7_0209000.s2	-0.00414651	0.0265771	0.876039	0.99713	FALSE
PF3D7_0719400.s2	0.00282696	0.0305214	0.926216	1.00196	FALSE
PF3D7_0918900.e1s1	0.01336	0.0297018	0.652914	1.0093	FALSE
PF3D7_1433200.iso1.exon1.amp2_seg1	0.0189105	0.025246	0.453941	1.01319	FALSE
PF3D7_1419400.e1s2	-0.0170453	0.0415033	0.681351	0.988255	FALSE
PF3D7_1009500.e3	0.0206967	0.0310542	0.50521	1.01445	FALSE
PF3D7_1200600.iso1.exon2.amp2	0.0543987	0.0408714	0.183394	1.03843	FALSE
PF3D7_0810800.e2s1	0.0291598	0.0335471	0.384862	1.02042	FALSE
PF3D7_1232000.1o2	0.025149	0.0320338	0.432528	1.01758	FALSE
PF3D7_0209000.s4	0.0501589	0.0280472	0.0739104	1.03538	FALSE
PF3D7_1373500.iso1.exon2.amp1	0.0266719	0.0281607	0.343718	1.01866	FALSE
PF3D7_1147800.iso2.exon2.amp2	0.0253176	0.0264187	0.33805	1.0177	FALSE
PF3D7_0526200.iso2.exon7.amp1	0.0232894	0.0447691	0.60299	1.01627	FALSE
PF3D7_0733000.iso1.exon2.amp1	0.0354858	0.0287656	0.217531	1.0249	FALSE
PF3D7_0733000.iso1.exon2.amp3	0.0253385	0.0428976	0.554824	1.01772	FALSE
PF3D7_0731500.e1s2 (renamed in 2015)	0.0238943	0.0753597	0.751233	1.0167	FALSE
PF3D7_0324900.iso1.exon1.amp1	0.0167946	0.0609157	0.782814	1.01171	FALSE
PF3D7_1473100.e2s1	-0.0362015	0.0332481	0.276399	0.975219	FALSE
PF3D7_0832600.2o2	0.0121598	0.0389377	0.754863	1.00846	FALSE
PF3D7_1300100.iso1.exon1.amp2	0.0275963	0.0267199	0.301858	1.01931	FALSE
PF3D7_1431300.e1s1	0.0264867	0.0247142	0.284012	1.01853	FALSE
PF3D7_1122800.e1s1	0.0505584	0.0252541	0.0454602	1.03567	FALSE
PF3D7_1100100.iso1.exon2.amp1	0.0915638	0.0636914	0.150744	1.06552	FALSE
PF3D7_0207800.4o4	0.0389852	0.0287829	0.175789	1.02739	FALSE
PF3D7_0827800.e1s3	0.025401	0.0244826	0.299659	1.01776	FALSE
PF3D7_1240600.iso1.exon1.amp1	0.0812077	0.0358779	0.023746	1.0579	FALSE
PF3D7_1243900.iso1.exon3.amp1	0.0181889	0.0244361	0.456781	1.01269	FALSE
PF3D7_1240400.iso1.exon1.amp2	0.0406458	0.0239158	0.0894188	1.02857	FALSE
PF3D7_0733000.iso1.exon2.amp2	0.0324425	0.0388242	0.403495	1.02274	FALSE
PF3D7_1147000.e1s3	0.0209584	0.0258997	0.418515	1.01463	FALSE
PF3D7_1343800.iso1.exon1.amp5_seg2	-0.0226946	0.0339247	0.503615	0.984392	FALSE
PF3D7_0716300.e1s1	-0.012712	0.0490351	0.795482	0.991227	FALSE
PF3D7_1200100.iso1.exon2.amp1	0.0359193	0.0563505	0.523941	1.02521	FALSE
PF3D7_0321600.e1	0.0351135	0.0247604	0.156354	1.02464	FALSE
PF3D7_1200600.iso1.exon2.amp1	0.0297277	0.0313072	0.34249	1.02082	FALSE
PF3D7_1469600.e1s4	0.0181043	0.0284237	0.524257	1.01263	FALSE
PF3D7_1240300.iso1.exon1.amp1	0.01114	0.0460183	0.808753	1.00775	FALSE
PF3D7_0421300.iso1.exon2.amp1	0.0279023	0.0289349	0.335038	1.01953	FALSE
PF3D7_0929000.2o2	-0.0510716	0.0417629	0.221556	0.965219	FALSE
PF3D7_1123000.iso1.exon1.amp3	0.00268527	0.0381147	0.943843	1.00186	FALSE
PF3D7_0831100.iso1.exon1.amp1	-0.000126003	0.0250925	0.995994	0.999913	FALSE
PF3D7_0815300.iso1.exon1.amp2_seg1	0.0383132	0.0358739	0.285688	1.02691	FALSE
PF3D7_1353300.iso1.exon1.amp2	-0.00547532	0.047856	0.908926	0.996212	FALSE
PF3D7_0600200.iso1.exon1.amp2_seg2	0.0164872	0.0280022	0.556091	1.01149	FALSE
PF3D7_0505000.iso1.exon1.amp3	0.020737	0.0249317	0.405677	1.01448	FALSE
PF3D7_0800100.iso1.exon2.amp2	0.0398155	0.0279992	0.155221	1.02798	FALSE
PF3D7_0826100.s7	0.0379614	0.0257952	0.14132	1.02666	FALSE
PF3D7_1149000.e1s1 (renamed in 2015)	0.0295008	0.0387792	0.44693	1.02066	FALSE
PF3D7_0712600.iso1.exon2.amp1	0.000681365	0.0484637	0.988784	1.00047	FALSE
PF3D7_0809100.iso1.exon2.amp2_seg2	0.027312	0.0441676	0.536421	1.01911	FALSE
PF3D7_0904900.e1s2	0.044054	0.0369033	0.232751	1.03101	FALSE
PF3D7_0206900.1.2o2	0.0229192	0.0323366	0.478575	1.01601	FALSE
PF3D7_1038400.e7s1	0.10997	0.0780861	0.159238	1.07921	FALSE
PF3D7_1324600.iso1.exon2.amp2	0.031532	0.0241329	0.191542	1.0221	FALSE
PF3D7_1452000.s2	0.0189117	0.03717	0.610972	1.01319	FALSE
PF3D7_0632500.iso1.exon2.amp3	0.046518	0.026461	0.0789476	1.03277	FALSE
PF3D7_0200100.iso1.exon1.amp1	0.0641386	0.0294594	0.0296171	1.04546	FALSE
PF3D7_0200100.iso1.exon1.amp2	0.0291497	0.0232733	0.210578	1.02041	FALSE
PF3D7_0207000.e1	-0.134228	0.0845349	0.112526	0.911157	FALSE
PF3D7_1040200.iso1.exon2.amp1	-0.0324982	0.0626695	0.604138	0.977726	FALSE
PF3D7_0804500.e2s3	0.0167743	0.0288458	0.560976	1.01169	FALSE
PF3D7_0108700.e1s2	-0.018894	0.0355948	0.595628	0.986989	FALSE
PF3D7_0426000.iso1.exon2.amp2	0.0478376	0.0369785	0.195975	1.03371	FALSE
PF3D7_0401600.iso2.exon3.amp1	0.00888112	0.0316536	0.779076	1.00617	FALSE
PF3D7_1233600.e1s4	0.0345484	0.0241162	0.152179	1.02424	FALSE
PF3D7_0505200.e1s1	0.0267059	0.0248916	0.283489	1.01868	FALSE
PF3D7_1243900.iso1.exon1.amp1	0.0231455	0.0253424	0.361221	1.01617	FALSE
PF3D7_1031400.1.8o8	0.00422766	0.0314147	0.892965	1.00293	FALSE
PF3D7_1150400.iso1.exon1.amp3	0.0249472	0.0331193	0.451413	1.01744	FALSE
PF3D7_0223500.iso1.exon2.amp2	0.0165408	0.0247245	0.503592	1.01153	FALSE
PF3D7_1041300.iso1.exon2.amp2	-0.014727	0.0380789	0.698994	0.989844	FALSE
PF3D7_0208000.4o4	0.0114259	0.0296686	0.700203	1.00795	FALSE
PF3D7_1150400.iso1.exon1.amp2	0.0089426	0.0466744	0.848084	1.00622	FALSE
PF3D7_0407000.1o1	0.0248409	0.0257331	0.334531	1.01737	FALSE
PF3D7_0712000.iso1.exon2.amp1	0.0307405	0.0337912	0.363113	1.02154	FALSE
PF3D7_0603600.1o3	0.0381914	0.0248721	0.124862	1.02683	FALSE
PF3D7_1318300.e1s2	-0.000784851	0.0270065	0.976819	0.999456	FALSE
PF3D7_0400700.iso1.exon1.amp1	-0.0266888	0.0302538	0.377825	0.981671	FALSE
PF3D7_0830800.iso1.exon2.amp1	0.0211738	0.060768	0.72756	1.01478	FALSE
PF3D7_0317500.iso1.exon1.amp1	0.0299738	0.0332509	0.367492	1.02099	FALSE
PF3D7_1008100.s3	0.011035	0.0224007	0.622353	1.00768	FALSE
PF3D7_1461800.e1s1	-0.0120416	0.0503041	0.810846	0.991688	FALSE
PF3D7_1240900.iso1.exon4.amp1	0.0627375	0.0371427	0.0914025	1.04445	FALSE
PF3D7_1252200.1o1	-0.00200082	0.0602753	0.973524	0.998614	FALSE
PF3D7_0412700.iso1.exon2.amp1	0.0613081	0.0330484	0.0637711	1.04341	FALSE
PF3D7_0209000.s1	0.00917361	0.025821	0.722431	1.00638	FALSE
PF3D7_0812100.e1s1	0.0201094	0.0278564	0.470467	1.01404	FALSE
PF3D7_1032900.e1s1	0.0115411	0.0349941	0.741593	1.00803	FALSE
PF3D7_0203600.1o1	9.84885e-05	0.0380178	0.997933	1.00007	FALSE
PF3D7_0113400.2o2	-0.0517055	0.0481013	0.282573	0.964795	FALSE
PF3D7_1133100.e1s2	0.00642971	0.0283595	0.82067	1.00447	FALSE
PF3D7_0510100.iso1.exon1.amp3	-0.0261876	0.0450248	0.560903	0.982012	FALSE
PF3D7_0404600.s3	-0.040617	0.0467047	0.384623	0.972239	FALSE
PF3D7_1433200.iso1.exon1.amp1	-0.000773101	0.0242332	0.974554	0.999464	FALSE
PF3D7_1202600.e1	-0.0227252	0.0360879	0.528971	0.984371	FALSE
PFC10_API0041.iso1.exon1.amp1	0.0157989	0.026902	0.557103	1.01101	FALSE
PF3D7_1218000.1o1	0.0053759	0.0284694	0.85025	1.00373	FALSE
PF3D7_1440400.iso1.exon2.amp2_seg2	0.0202074	0.0386312	0.600989	1.01411	FALSE
PF3D7_1107900.iso1.exon1.amp1	0.0279074	0.0501371	0.577866	1.01953	FALSE
PF3D7_1300300.e1s2	0.0897559	0.0421331	0.0333044	1.06419	FALSE
PF3D7_0828100.iso1.exon2.amp1	0.0293874	0.0239226	0.219468	1.02058	FALSE
PF3D7_0111500.e4s1	-0.0425776	0.0433338	0.325982	0.970919	FALSE
PF3D7_0831100.iso1.exon3.amp1	0.016437	0.0383963	0.668647	1.01146	FALSE
PF3D7_0915300.iso1.exon1.amp1	0.0486787	0.0329067	0.139264	1.03432	FALSE
PF3D7_1434600.e1s1	0.0244936	0.0383967	0.523627	1.01712	FALSE
PF3D7_1100800.2o2	0.0312446	0.051969	0.547784	1.02189	FALSE
PF3D7_0102500.e1s1	0.0433124	0.0310415	0.163123	1.03048	FALSE
PF3D7_0632800.iso1.exon2.amp1	0.0203421	0.0417344	0.62603	1.0142	FALSE
PF3D7_0214300.iso1.exon1.amp2	-0.0219228	0.0365627	0.548864	0.984919	FALSE
PF3D7_1200400.iso1.exon1.amp3	0.0335476	0.0268159	0.21111	1.02353	FALSE
PF3D7_0826100.s9	0.0038547	0.0299699	0.897676	1.00268	FALSE
PF3D7_1248000.1o1	0.0045717	0.042093	0.913526	1.00317	FALSE
PF3D7_1418100.s3	0.0313904	0.0262639	0.232194	1.022	FALSE
PF3D7_1406600.iso1.exon1.amp1	-0.0738767	0.0404641	0.0680825	0.950082	FALSE
PF3D7_1200400.iso1.exon2.amp1	0.0058382	0.058086	0.919953	1.00405	FALSE
PF3D7_0103500.2o7	-0.0512824	0.0573776	0.371583	0.965078	FALSE
PF3D7_0728600.iso1.exon1.amp1	0.0329941	0.0244632	0.177622	1.02313	FALSE
PF3D7_0722800.1o1	0.00147788	0.0476995	0.975287	1.00102	FALSE
PF3D7_1200400.iso1.exon1.amp1	0.0127352	0.0304478	0.675813	1.00887	FALSE
PF3D7_1137600.2o2	0.000100279	0.0334364	0.997607	1.00007	FALSE
PF3D7_0728600.iso1.exon2.amp1_short	0.0295337	0.0258417	0.25327	1.02068	FALSE
PF3D7_0826100.s2	0.00132582	0.026461	0.960045	1.00092	FALSE
PF3D7_0108300.s1	-0.0113867	0.0303712	0.707772	0.992138	FALSE
PF3D7_1335300.e1s2	-0.0055224	0.0800926	0.945038	0.996179	FALSE
PF3D7_1202300.e30s1	0.0110613	0.0275577	0.688191	1.0077	FALSE
PF3D7_0617400.e2 (renamed in 2015)	0.0341539	0.0369759	0.355797	1.02396	FALSE
PF3D7_0909100.1o1	-0.0253895	0.035583	0.475625	0.982555	FALSE
PF3D7_1100200.e1s2	0.0695716	0.0422686	0.0999784	1.04941	FALSE
PF3D7_1212100.1o1	0.0209808	0.0308422	0.49644	1.01465	FALSE
PF3D7_0207000.1o2	-0.136467	0.0859657	0.112614	0.909744	FALSE
PF3D7_0100100.iso1.exon1.amp1	0.0549769	0.0340859	0.106971	1.03884	FALSE
PF3D7_1243900.iso1.exon4.amp1	0.00976682	0.043003	0.820361	1.00679	FALSE
PF3D7_0112200.iso1.exon1.amp2	-0.05593	0.0518037	0.280465	0.961974	FALSE
PF3D7_1001600.2o2	-0.00785352	0.0594278	0.894881	0.994571	FALSE
PF3D7_1347700.1o3	-0.0686863	0.037393	0.0664197	0.953506	FALSE
PF3D7_1017800.iso1.exon3.amp1	-0.0397358	0.0333197	0.233224	0.972833	FALSE
PF3D7_0629300.1o1	0.0225936	0.0573525	0.693677	1.01578	FALSE
PF3D7_1346400.e1s1	0.0149695	0.0304998	0.623633	1.01043	FALSE
PF3D7_0714400.1o2	-0.0187237	0.0367929	0.610898	0.987106	FALSE
PF3D7_1254300.iso1.exon2.amp1	-0.0306678	0.0684241	0.65407	0.978967	FALSE
PF3D7_0712800.iso1.exon2.amp1	0.0233104	0.0279297	0.404066	1.01629	FALSE
PF3D7_0617400.e1s2 (renamed in 2015)	0.0500532	0.0324658	0.123346	1.0353	FALSE
PF3D7_1147000.3o3	0.00174611	0.0270139	0.948471	1.00121	FALSE
PF3D7_0322100.1o1	-0.0248006	0.0352365	0.481643	0.982956	FALSE
PF3D7_0501100.1.e4s1	0.0138854	0.0587928	0.813329	1.00967	FALSE
PF3D7_1254000.iso1.exon2.amp1	0.0373522	0.0509285	0.463411	1.02623	FALSE
PF3D7_1219300.iso1.exon2.amp1	0.0165069	0.0290163	0.569516	1.01151	FALSE
PF3D7_0711700.e1s1	0.0495573	0.0274243	0.0709465	1.03495	FALSE
PF3D7_0823800.1o1	0.00757997	0.0268561	0.777794	1.00527	FALSE
PF3D7_1445100.iso1.exon1.amp1	0.0166183	0.0447204	0.710238	1.01159	FALSE
PF3D7_0412900.iso1.exon2.amp1	0.0806852	0.034596	0.019817	1.05752	FALSE
PF3D7_0804500.e1s3	0.0165581	0.0240122	0.490567	1.01154	FALSE
PF3D7_0900200.e2s1	0.0275903	0.0505958	0.58562	1.01931	FALSE
PF3D7_1333600.iso1.exon1.amp1_seg1	0.0516926	0.0381668	0.17581	1.03648	FALSE
PF3D7_0510400.1o1	0.022712	0.0467373	0.627072	1.01587	FALSE
PF3D7_0631800.iso1.exon2.amp1	0.0259528	0.056128	0.643869	1.01815	FALSE
PF3D7_1100200.e1s3	0.0244473	0.0403361	0.544544	1.01709	FALSE
PF3D7_1130000.1o1	-0.00298395	0.0290935	0.918322	0.997934	FALSE
PF3D7_0209000.s3	0.0515093	0.031328	0.100339	1.03635	FALSE
PF3D7_1300300.e2s1	-0.0140388	0.0710995	0.8435	0.990316	FALSE
PF3D7_1212800	0.0293008	0.0282971	0.300611	1.02052	FALSE
PF3D7_0806800.e1s1	-0.0618947	0.0436304	0.156212	0.958005	FALSE
PF3D7_1216500.e1s1	0.0132684	0.0456659	0.771431	1.00924	FALSE
PF3D7_0732500.iso1.exon1.amp1	-0.0323906	0.0319793	0.311284	0.977799	FALSE
PF3D7_0114700.iso1.exon1.amp1	0.0163443	0.0339462	0.630246	1.01139	FALSE
PF3D7_1469600.e1s3	0.0116914	0.0321976	0.716569	1.00814	FALSE
PF3D7_0704100.iso1.exon1.amp2_seg2	-0.0103745	0.029779	0.7276	0.992835	FALSE
PF3D7_0800700.e3s1	0.0612527	0.0535156	0.252561	1.04337	FALSE
PF3D7_1240900.iso1.exon4.amp2	0.0274789	0.0429469	0.522375	1.01923	FALSE
PF3D7_1359000.iso1.exon1.amp2_seg2	0.0305293	0.0311849	0.327744	1.02139	FALSE
PF3D7_0424200.iso1.exon1.amp2	0.0347054	0.0494685	0.483055	1.02435	FALSE
PF3D7_0421200.iso1.exon2.amp1	-0.0184642	0.0429055	0.667005	0.987283	FALSE
PF3D7_0704600.iso1.exon5.amp3_seg1	0.0624217	0.0425078	0.142177	1.04422	FALSE
PF3D7_1147800.1.e2s2	0.00186416	0.0306189	0.951461	1.00129	FALSE
PF3D7_0706100.1o8	0.0140196	0.0245054	0.567336	1.00977	FALSE
PF3D7_0808600.e1s1	0.0468556	0.0349586	0.180339	1.03301	FALSE
PF3D7_0803600.14o15	0.00894801	0.03968	0.821616	1.00622	FALSE
PF3D7_0421300.iso1.exon2.amp2	0.00976756	0.0322203	0.761817	1.00679	FALSE
PF3D7_1237700.2o2	0.0223337	0.0243356	0.358898	1.0156	FALSE
PF3D7_1100100.iso1.exon1.amp1	0.0346679	0.032096	0.280251	1.02432	FALSE
PF3D7_0703700.e1s1	0.0154686	0.0489999	0.752283	1.01078	FALSE
PF3D7_0930500.iso1.exon2.amp2	0.0165946	0.0289735	0.566897	1.01157	FALSE
PF3D7_1148700.2o2 (renamed in 2015)	-0.0432824	0.039847	0.277552	0.970444	FALSE
PF3D7_1408700.e3s1	0.000498764	0.0603634	0.993408	1.00035	FALSE
PF3D7_0830800.iso1.exon1.amp1	0.0257314	0.0453216	0.570286	1.018	FALSE
PF3D7_1469600.e1s2	0.0414315	0.0361983	0.252564	1.02913	FALSE
PF3D7_0809900.iso1.exon1.amp1_seg2	0.0190977	0.0389469	0.623954	1.01333	FALSE
PF3D7_0401600.iso1.exon1.amp1	0.0261097	0.0297803	0.380761	1.01826	FALSE
PF3D7_0713000.iso1.exon2.amp1	0.066471	0.0402763	0.0990687	1.04715	FALSE
PF3D7_1209400.e1s1	-0.0567419	0.0455708	0.21327	0.961433	FALSE
PF3D7_0826100.s1	0.0020858	0.0315815	0.94735	1.00145	FALSE
PF3D7_1438800.1o4	0.0142607	0.0246969	0.563733	1.00993	FALSE
PF3D7_0831100.iso1.exon1.amp2	0.0260074	0.0294139	0.376732	1.01819	FALSE
PF3D7_1103800.e1s1	-0.0730231	0.0430292	0.0898861	0.950644	FALSE
PF3D7_1021700.e1s3	0.0234496	0.0365054	0.520735	1.01639	FALSE
PF3D7_0826100.s4	0.0183679	0.0305747	0.548091	1.01281	FALSE
PF3D7_0509600.2o2	0.00744052	0.0297052	0.802251	1.00517	FALSE
PF3D7_0731100.2o2	-0.0177863	0.0683423	0.794703	0.987747	FALSE
PF3D7_0723900.e1s2	0.00984807	0.0455662	0.828917	1.00685	FALSE
PF3D7_1200300.e2s1	0.0106741	0.0463202	0.817778	1.00743	FALSE
PF3D7_0529400.1.e9s1	-0.000459627	0.0311292	0.988221	0.999681	FALSE
PF3D7_1035100.1o1	0.00177942	0.0410449	0.965426	1.00123	FALSE
PF3D7_1329800.iso1.exon1.amp2	-0.0428247	0.043164	0.321284	0.970752	FALSE
PF3D7_0713100.2o2	-0.0150346	0.0502541	0.764849	0.989633	FALSE
PF3D7_0712400.iso1.exon2.amp1	0.00789478	0.0258897	0.760453	1.00549	FALSE
PF3D7_1202300.e31s1	-0.00317886	0.0241924	0.895477	0.997799	FALSE
PF3D7_0904900.e1s1	-0.0471122	0.0329649	0.153159	0.967872	FALSE
PF3D7_0914000.1o1	0.0295184	0.0413565	0.475485	1.02067	FALSE
PF3D7_1107900.iso1.exon1.amp2	-0.0119697	0.0257434	0.642025	0.991738	FALSE
PF3D7_1373400.iso1.exon2.amp1	0.0293431	0.058911	0.61849	1.02055	FALSE
PF3D7_0101300.iso1.exon2.amp1	0.0183349	0.0558526	0.74275	1.01279	FALSE
PF3D7_1036500.1o1	-0.0249538	0.038115	0.512759	0.982852	FALSE
PF3D7_1304300.1o1	0.0139776	0.0396492	0.724487	1.00974	FALSE
PF3D7_0222700.iso1.exon2.amp1	0.0302388	0.0418418	0.469978	1.02118	FALSE
PF3D7_0905300.s5	-0.0028046	0.0322552	0.930722	0.998058	FALSE
PF3D7_1255200.iso1.exon2.amp1	0.0105534	0.0360391	0.769689	1.00734	FALSE
PF3D7_0207300.iso1.exon3.amp1	-0.00566154	0.0263921	0.830173	0.996083	FALSE
PF3D7_1021700.e1s2	-0.0280788	0.0288831	0.331127	0.980725	FALSE
PF3D7_0906200.1o1	-0.0165661	0.0361265	0.646616	0.988583	FALSE
PF3D7_0833500.iso1.exon2.amp1	-0.00282591	0.0418402	0.94616	0.998043	FALSE
PF3D7_1354200	0.00581625	0.0407826	0.886612	1.00404	FALSE
PF3D7_0201000.iso1.exon1.amp1	0.029462	0.0436559	0.49986	1.02063	FALSE
PF3D7_0902200.2o3	0.0384755	0.0501575	0.443142	1.02703	FALSE
PF3D7_1329100.e3s3	0.00854408	0.0372777	0.818743	1.00594	FALSE
PF3D7_1405500.1o1	-0.0176269	0.0372288	0.635941	0.987856	FALSE
PF3D7_1215100.e1s1	0.0180957	0.0323783	0.576323	1.01262	FALSE
PF3D7_1242000.1o1	0.0154801	0.0278517	0.578425	1.01079	FALSE
PF3D7_0310200.e1s3	0.0246796	0.0332979	0.458699	1.01725	FALSE
PF3D7_1133400	0.00129861	0.0657577	0.984247	1.0009	FALSE
PF3D7_1459600.iso1.exon2.amp1	0.00726127	0.0500206	0.884599	1.00505	FALSE
PF3D7_0501100.iso2.exon3.amp1	-0.0227772	0.0600196	0.704371	0.984336	FALSE
PF3D7_0830800.iso1.exon1.amp2	-0.0182633	0.0367176	0.618978	0.987421	FALSE
PF3D7_1134500.s2	0.00792354	0.0318664	0.803666	1.00551	FALSE
PF3D7_1119900.iso1.exon1.amp1	0.0132205	0.0343749	0.700589	1.00921	FALSE
PF3D7_0527900.1o1	-0.00961788	0.0371118	0.795547	0.993356	FALSE
PF3D7_0627300.1o1	-0.00856254	0.0303303	0.777744	0.994082	FALSE
PF3D7_0301900.1o1	-0.00505534	0.0338855	0.881424	0.996502	FALSE
PF3D7_1238100.e1	0.0137485	0.032927	0.676338	1.00958	FALSE
PF3D7_0113100.iso1.exon1.amp1	0.0544415	0.0672896	0.418603	1.03846	FALSE
PF3D7_1041300.iso1.exon2.amp1	0.0296302	0.0457817	0.517594	1.02075	FALSE
PF3D7_0702300.e2	0.00755805	0.0542159	0.889147	1.00525	FALSE
PF3D7_0220600.2o2	-0.0159715	0.0364065	0.660941	0.98899	FALSE
PF3D7_0112100.1o1	0.0423251	0.0492634	0.390385	1.02977	FALSE
PF3D7_1249800.e1s3	-0.0350043	0.0381257	0.358694	0.976029	FALSE
PF3D7_0700400.iso1.exon3.amp1	0.0108137	0.0740477	0.883911	1.00752	FALSE
PF3D7_0937300.iso1.exon2.amp1	-0.0025716	0.046824	0.956209	0.998219	FALSE
PF3D7_1363400.iso1.exon1.amp1	0.0347048	0.0327874	0.290001	1.02435	FALSE
PF3D7_0318300.e3s1	0.0497893	0.0319525	0.119383	1.03511	FALSE
PF3D7_0207300.iso1.exon2.amp1	-0.00795484	0.0283612	0.779144	0.994501	FALSE
PF3D7_1444100.e6s1	0.0410286	0.0552928	0.458185	1.02885	FALSE
PF3D7_0511400	-0.0233075	0.0441074	0.597279	0.983974	FALSE
PF3D7_0207000.2o2	-0.0740334	0.0591066	0.210562	0.949978	FALSE
PF3D7_1150400.iso1.exon2.amp1	-0.0113909	0.0678759	0.866748	0.992136	FALSE
PF3D7_0525800.e1s1	0.0280891	0.0438618	0.522007	1.01966	FALSE
PF3D7_1465300.e1	-0.0371092	0.0409499	0.364966	0.974606	FALSE
PF3D7_0212700.1o1	4.92655e-05	0.0398679	0.999014	1.00003	FALSE
PF3D7_1203700.e3	-0.0189647	0.0366398	0.604813	0.986941	FALSE
PF3D7_0412700.iso1.exon1.amp1	0.0282248	0.0636587	0.657555	1.01976	FALSE
PF3D7_1240300.iso1.exon1.amp2	0.0248889	0.0381474	0.514214	1.0174	FALSE
PF3D7_0732400.iso1.exon1.amp1	0.0369648	0.0429495	0.389559	1.02595	FALSE
PF3D7_0102500.e1s2	-0.0502581	0.0450172	0.264416	0.965764	FALSE
PF3D7_0900700.iso1.exon1.amp1	-0.0317612	0.0479016	0.507396	0.978225	FALSE
PF3D7_0421100.iso1.exon2.amp1	0.0193005	0.0544615	0.723096	1.01347	FALSE
PF3D7_1434500.e2s2	0.0137406	0.0282849	0.627184	1.00957	FALSE
PF3D7_1472100.1o6	-0.00142512	0.0308375	0.963146	0.999013	FALSE
PF3D7_1200600.iso1.exon1.amp1	0.00216128	0.0446044	0.96136	1.0015	FALSE
PF3D7_1215400.1o1	-0.0252952	0.0334658	0.449853	0.98262	FALSE
PF3D7_0601200.iso1.exon2.amp1	0.00242794	0.0571757	0.966134	1.00168	FALSE
PF3D7_1252100.e8s2	-0.0332834	0.0799285	0.677165	0.977194	FALSE
PF3D7_1149000.e1s6 (renamed in 2015)	0.0549762	0.0473228	0.245525	1.03884	FALSE
PF3D7_1445600.e4	-0.0440166	0.0317217	0.165462	0.969951	FALSE
PF3D7_0108300.s2	0.0166642	0.037508	0.6569	1.01162	FALSE
PF3D7_1240400.iso1.exon1.amp1	0.0867843	0.0300742	0.00395984	1.062	FALSE
PF3D7_1420700.e1	0.00423757	0.0377065	0.910534	1.00294	FALSE
PF3D7_1239700.e1s1	-0.0802522	0.0521249	0.123859	0.945892	FALSE
PF3D7_1124500.1o1	0.041017	0.03789	0.279187	1.02884	FALSE
PF3D7_1354200.1o1	0.0414404	0.0276893	0.134695	1.02914	FALSE
PF3D7_0302500.e1s1	-0.0646302	0.0513949	0.208754	0.95619	FALSE
PF3D7_0800200.e2s1	-0.0119871	0.068357	0.86082	0.991726	FALSE
PF3D7_1023000.1o1	-0.0176932	0.0336664	0.599279	0.987811	FALSE
PF3D7_0731500.e1s1 (renamed in 2015)	0.00515753	0.0333697	0.877191	1.00358	FALSE
PF3D7_0628200.s2 (renamed)	-0.0277278	0.0399955	0.488242	0.980964	FALSE
PF3D7_1150400.iso1.exon1.amp1	0.031317	0.032926	0.341686	1.02194	FALSE
PF3D7_0701600.iso1.exon2.amp1	0.0142016	0.0570978	0.803608	1.00989	FALSE
PF3D7_0421300.iso1.exon1.amp1	0.0171588	0.0636505	0.787521	1.01196	FALSE
PF3D7_0400400.iso1.exon1.amp1	0.039988	0.0654492	0.541304	1.02811	FALSE
PF3D7_1417200.e1s5	-0.00413586	0.0267564	0.877177	0.997137	FALSE
PF3D7_0808600.e1s2	0.0100518	0.0345997	0.77146	1.00699	FALSE
PF3D7_1012700.e1s2	-0.0238039	0.0396214	0.548071	0.983636	FALSE
PF3D7_0829600.e2	0.00231948	0.0324073	0.942951	1.00161	FALSE
PF3D7_0318500.iso1.exon1.amp3	-0.0132659	0.0383972	0.729772	0.990847	FALSE
PF3D7_1409800.e1s1	0.0328386	0.0320249	0.305331	1.02302	FALSE
PF3D7_0731600.e1s1	-0.0454122	0.0513463	0.376601	0.969013	FALSE
PF3D7_0501800.e1s2	-0.0550371	0.0464143	0.235892	0.96257	FALSE
PF3D7_0511600.1o1	-0.00536057	0.0430082	0.900824	0.996291	FALSE
PF3D7_0400400.iso1.exon2.amp2	0.0293322	0.0416167	0.48103	1.02054	FALSE
PF3D7_0400100.iso1.exon1.amp1	0.144702	0.0625515	0.0208346	1.1055	FALSE
PF3D7_0800300.e1s1	-0.0283244	0.0331994	0.393701	0.980558	FALSE
PF3D7_1348800.2o4	0.0208168	0.0436679	0.633639	1.01453	FALSE
PF3D7_0220700.2o2	0.0248652	0.0337027	0.460759	1.01738	FALSE
PF3D7_0410900.1o1	-0.0465539	0.0501514	0.353413	0.968246	FALSE
PF3D7_1032700.1o1	-0.011211	0.0376741	0.766065	0.992259	FALSE
PF3D7_0600200.iso1.exon1.amp3	0.0144325	0.0478123	0.762802	1.01005	FALSE
PF3D7_0600200.iso1.exon2.amp1	0.050284	0.0549341	0.360149	1.03547	FALSE
PF3D7_1254800.iso1.exon1.amp1	-0.0108727	0.0387102	0.778845	0.992492	FALSE
PF3D7_0110000.1o1	0.00115188	0.0503938	0.981767	1.0008	FALSE
PF3D7_0400100.iso1.exon1.amp2	0.132451	0.0577682	0.0219931	1.09615	FALSE
PF3D7_1253400.1o1	-0.0657797	0.0488104	0.177966	0.955429	FALSE
PF3D7_1125400.2o2	-0.0263649	0.0278811	0.34449	0.981891	FALSE
PF3D7_1036300.1o1	-0.0511032	0.0598798	0.393553	0.965198	FALSE
PF3D7_1137600.1o1 (renamed in 2015)	0.00610381	0.0436249	0.888745	1.00424	FALSE
PF3D7_1213500.1o2	-0.00679818	0.0227971	0.765587	0.995299	FALSE
PF3D7_1470500.5o6	0.01618	0.0351032	0.644915	1.01128	FALSE
PF3D7_1322000.1o4	0.0302683	0.0333804	0.364669	1.0212	FALSE
PF3D7_1022300.2o6	0.0193726	0.0293102	0.508744	1.01352	FALSE
PF3D7_1000600.iso1.exon1.amp1	0.0119291	0.0390281	0.759909	1.0083	FALSE
PF3D7_0519900.1o1	-0.00730718	0.0250296	0.77037	0.994948	FALSE
PF3D7_0800100.iso1.exon2.amp1	0.0536714	0.0499119	0.282398	1.0379	FALSE
PF3D7_0808200.e1s1	-0.0223975	0.0680623	0.742144	0.984595	FALSE
PF3D7_1103600.1o1	0.0374532	0.0363153	0.302545	1.0263	FALSE
PF3D7_0808700.iso1.exon2.amp1	0.0479378	0.0491348	0.329396	1.03379	FALSE
PF3D7_0410300.1o2	-0.0916886	0.0451794	0.0425845	0.938424	FALSE
PF3D7_0814600.e1s1	0.0446509	0.0261908	0.088426	1.03143	FALSE
PF3D7_0223200.iso1.exon2.amp1	0.0477338	0.0502647	0.342439	1.03364	FALSE
PF3D7_0223500.iso1.exon1.amp1	0.0106352	0.0584586	0.855664	1.0074	FALSE
PF3D7_1225700.iso1.exon1.amp2_seg2	0.00248609	0.0341557	0.941985	1.00172	FALSE
PF3D7_1300100.iso1.exon1.amp1	-0.00289744	0.0314295	0.92656	0.997994	FALSE
PF3D7_0600200.iso1.exon1.amp1	0.0232546	0.0318117	0.464886	1.01625	FALSE
PF3D7_1447500.2o2	-0.0366893	0.0260291	0.158874	0.97489	FALSE
PF3D7_0628100.iso1.exon1.amp9	-0.0128892	0.0450626	0.774894	0.991106	FALSE
PF3D7_0608100.iso1.exon1.amp1	0.0337294	0.0416868	0.418574	1.02365	FALSE
PF3D7_1346400.e1s4	0.030164	0.0433877	0.487021	1.02113	FALSE
PF3D7_0115000.e2s1	0.123009	0.0594471	0.0386908	1.089	FALSE
PF3D7_0324500.iso1.exon2.amp1	0.00546857	0.0306576	0.858451	1.0038	FALSE
PF3D7_0513900.1o2	-0.0580644	0.0399286	0.146091	0.960552	FALSE
PF3D7_0623400.1o1	-0.0587443	0.0422005	0.164113	0.960099	FALSE
PF3D7_0632300.iso1.exon2.amp1	0.0430271	0.0496224	0.386027	1.03027	FALSE
PF3D7_0602500.1o1	-0.002454	0.0336422	0.94186	0.9983	FALSE
PF3D7_0105700.iso1.exon1.amp3	0.0186681	0.0396173	0.637557	1.01302	FALSE
PF3D7_0617400.e1s1 (renamed in 2015)	-0.00662925	0.0421046	0.874913	0.995415	FALSE
PF3D7_0221400.iso1.exon2.amp1	0.0531587	0.0499182	0.28708	1.03753	FALSE
PF3D7_0115600.iso1.exon2.amp1	-0.0495725	0.043086	0.250096	0.966223	FALSE
PF3D7_1206900.4o4	-0.00165725	0.0463117	0.971459	0.998852	FALSE
PF3D7_1335400.iso1.exon2.amp3	0.0243322	0.0474449	0.608128	1.01701	FALSE
PF3D7_1014100.s1	0.0502488	0.0701017	0.473606	1.03544	FALSE
PF3D7_0922800.iso1.exon4.amp3	0.0312686	0.0278258	0.261303	1.02191	FALSE
PF3D7_1036000.1o1	0.128488	0.0797821	0.107496	1.09315	FALSE
PF3D7_0102200.e1s1	0.0165198	0.0288443	0.566916	1.01152	FALSE
PF3D7_0220100.e2s1	0.0115311	0.0452785	0.799011	1.00802	FALSE
PF3D7_1301500.2o2	-0.053548	0.0478101	0.262881	0.963564	FALSE
PF3D7_1012200.1o2	0.0288057	0.0443821	0.516411	1.02017	FALSE
PF3D7_0324100.2o2	0.0075205	0.0492614	0.878682	1.00523	FALSE
PF3D7_1150300.iso1.exon1.amp1	-0.0574133	0.049709	0.248273	0.960986	FALSE
PF3D7_1317000.1o1	0.0252389	0.0317154	0.426273	1.01765	FALSE
PF3D7_0223300.iso1.exon2.amp1	-0.00897789	0.066104	0.891985	0.993796	FALSE
PF3D7_1315000.1o2	-0.00222319	0.029472	0.939879	0.99846	FALSE
PF3D7_1138400.e1s4	0.00161201	0.0320692	0.959916	1.00112	FALSE
PF3D7_1240900.iso1.exon3.amp1	-0.0133908	0.065886	0.838972	0.990761	FALSE
PF3D7_1352800.1o3	0.00788584	0.0333654	0.813194	1.00548	FALSE
PF3D7_0936100.1o1	0.028686	0.0356497	0.421137	1.02008	FALSE
PF3D7_1349300.iso1.exon1.amp2	-0.0753475	0.0394609	0.0563923	0.949114	FALSE
PF3D7_1448500.e1s4	0.0329199	0.0383101	0.390307	1.02308	FALSE
PF3D7_0500100.iso1.exon1.amp1	-0.0133913	0.0306958	0.662709	0.990761	FALSE
PF3D7_1013100.1o2	0.0170575	0.0327865	0.602957	1.01189	FALSE
PF3D7_0826100.s5	0.0116337	0.0379215	0.759049	1.0081	FALSE
PF3D7_1436300.e1s1	0.0278865	0.0537866	0.604207	1.01952	FALSE
PF3D7_0207300.iso1.exon1.amp1	0.00661241	0.0225305	0.769189	1.00459	FALSE
PF3D7_0913500.3o3	0.00440702	0.0319255	0.890226	1.00306	FALSE
PF3D7_1300200.iso1.exon1.amp1	-0.00883871	0.0571803	0.877175	0.993892	FALSE
PF3D7_0619000.1.e6s1 (renamed in 2015)	-0.0441054	0.0379096	0.244831	0.969891	FALSE
PF3D7_0113800.2o4	-0.0118252	0.0586902	0.840346	0.991837	FALSE
PF3D7_1031000.1o1	-0.0299033	0.028418	0.292842	0.979486	FALSE
PF3D7_0800500.iso1.exon2.amp1	0.00359119	0.0535668	0.946557	1.00249	FALSE
PF3D7_0300800.iso1.exon2.amp1	-0.00466594	0.0468664	0.920708	0.996771	FALSE
PF3D7_1335900	-0.00642258	0.0455233	0.887822	0.995558	FALSE
PF3D7_0712600.iso1.exon1.amp1	0.0123431	0.0658663	0.851374	1.00859	FALSE
PF3D7_1351800.1.1o1	0.0456991	0.0475299	0.33646	1.03218	FALSE
PF3D7_0600500.iso1.exon2.amp1	-0.0492503	0.0662008	0.457018	0.966438	FALSE
PF3D7_0323300.1o1	-0.0684222	0.0353832	0.0533261	0.95368	FALSE
PF3D7_1200400.iso1.exon1.amp2	0.00999958	0.0431557	0.816794	1.00696	FALSE
PF3D7_0622800.s1 (renamed)	0.0462209	0.047611	0.331798	1.03256	FALSE
PF3D7_1200200.iso1.exon1.amp1	-0.0110607	0.0500685	0.825191	0.992363	FALSE
PF3D7_1470100.e1s2	-0.00273369	0.0327486	0.933485	0.998107	FALSE
PF3D7_1400500.iso1.exon1.amp1	0.0180558	0.0449712	0.68811	1.01259	FALSE
PF3D7_0207300.iso1.exon5.amp1	0.0120095	0.0237386	0.612994	1.00836	FALSE
PF3D7_1037000.iso1.exon3.amp1	0.0567935	0.0528074	0.282326	1.04015	FALSE
PF3D7_0401300.iso1.exon2.amp1	0.0230256	0.0442663	0.603026	1.01609	FALSE
PF3D7_1228800.e1s1	-0.00370758	0.0298477	0.90116	0.997433	FALSE
PF3D7_1240100.1o1	0.0514422	0.0387839	0.184909	1.0363	FALSE
PF3D7_1200100.iso1.exon1.amp2	-0.0308184	0.0455438	0.498713	0.978865	FALSE
PF3D7_0100600.iso1.exon1.amp1	0.0552868	0.0723347	0.444793	1.03907	FALSE
PF3D7_0425800.iso1.exon2.amp1	0.00350575	0.0685061	0.959193	1.00243	FALSE
PF3D7_0407700.e2s2	-0.0221987	0.044444	0.617515	0.984731	FALSE
PF3D7_0726400.e6s2	-0.037284	0.0421145	0.376133	0.974488	FALSE
PF3D7_0702300.2o2	0.0250779	0.0672029	0.709075	1.01753	FALSE
PF3D7_0900500.iso1.exon1.amp1	0.010151	0.054396	0.851989	1.00706	FALSE
PF3D7_0809100.iso1.exon1.amp1	0.0128232	0.0660389	0.846063	1.00893	FALSE
PF3D7_0901100.iso1.exon1.amp1	-0.0503058	0.0410603	0.220697	0.965732	FALSE
PF3D7_1330500.1o1	0.0644831	0.047228	0.172338	1.04571	FALSE
PF3D7_0113100.iso1.exon2.amp2	-0.0128159	0.037431	0.732107	0.991156	FALSE
PF3D7_0712900.iso1.exon1.amp1	0.0189811	0.0638974	0.766463	1.01324	FALSE
PF3D7_0833200.iso1.exon3.amp1	-0.000510038	0.0458425	0.991124	0.999647	FALSE
PF3D7_1101700.iso1.exon2.amp1	-0.0116658	0.0578468	0.840203	0.991946	FALSE
PF3D7_0324900.iso1.exon2.amp1	0.0472296	0.0504755	0.349577	1.03328	FALSE
PF3D7_1040400.iso1.exon2.amp1	-0.00738021	0.0473525	0.876166	0.994897	FALSE
PF3D7_0223300 (renamed)	-0.00249143	0.0659004	0.969847	0.998275	FALSE
PF3D7_0511400.1o1	0.00680295	0.0413145	0.869231	1.00473	FALSE
PF3D7_1101300.iso1.exon1.amp1	-0.082192	0.0555029	0.138847	0.944621	FALSE
PF3D7_0732200.iso1.exon2.amp1	0.0256413	0.0610709	0.674645	1.01793	FALSE
PF3D7_1476100.1o1	0.0137216	0.0348793	0.694076	1.00956	FALSE
PF3D7_0505000.iso1.exon1.amp2	-0.00106659	0.0294885	0.971152	0.999261	FALSE
PF3D7_0732300.iso1.exon1.amp1	0.0501994	0.0446635	0.261209	1.03541	FALSE
PF3D7_1041200.iso1.exon2.amp1	-0.00782022	0.0542014	0.885297	0.994594	FALSE
PF3D7_1035900.1o1	-0.00311961	0.0906029	0.972537	0.99784	FALSE
PF3D7_1477600.1o3	0.0119101	0.0503325	0.812976	1.00829	FALSE
PF3D7_0617400.e1s3 (renamed in 2015)	0.0865739	0.0503021	0.0854357	1.06185	FALSE
PF3D7_0937700.iso1.exon2.amp1	-0.00510416	0.0574502	0.929217	0.996468	FALSE
PF3D7_0115200.iso1.exon2.amp1	-0.0208945	0.0547884	0.702982	0.985621	FALSE
PF3D7_1406300.1o1	-0.0703289	0.0519568	0.17606	0.952421	FALSE
PF3D7_0223400.iso1.exon2.amp1	-0.0170035	0.0528932	0.747899	0.988283	FALSE
PF3D7_1139500.1.e1s1	0.0385579	0.0384762	0.31644	1.02709	FALSE
PF3D7_0830600.2o2	0.00890795	0.0480365	0.852907	1.00619	FALSE
PF3D7_0821400.e2s1	-0.0355184	0.0322373	0.270728	0.975681	FALSE
PF3D7_0832500.iso1.exon3.amp1	-0.000714221	0.0436167	0.986937	0.999505	FALSE
PF3D7_1035700.e1s1	-0.103409	0.0704654	0.142437	0.930831	FALSE
PF3D7_1000500.iso1.exon3.amp1	-0.0574926	0.0604193	0.341468	0.960933	FALSE
PF3D7_0207500.e3s1	-0.0344242	0.0538775	0.522959	0.976421	FALSE
PF3D7_0400300.iso1.exon1.amp1	0.0262035	0.0490848	0.593528	1.01833	FALSE
PF3D7_1302000.2o2	-0.0313158	0.0431037	0.467629	0.978527	FALSE
PF3D7_1101100.iso1.exon1.amp1	-0.045482	0.0393985	0.24851	0.968966	FALSE
PF3D7_0617700.iso1.exon1.amp1	-0.0206671	0.0466875	0.658067	0.985777	FALSE
PF3D7_1300300.e2s1 (renamed in 2015)	0.00454813	0.0677736	0.946505	1.00316	FALSE
PF3D7_0315400.1o1	0.0336115	0.0498694	0.500418	1.02357	FALSE
PF3D7_0425900.iso1.exon2.amp1	-0.0437634	0.0497902	0.379561	0.970121	FALSE
PF3D7_1040300.iso1.exon2.amp1	-0.041296	0.054955	0.452495	0.971782	FALSE
PF3D7_0935800.e9	0.0406239	0.0576453	0.481089	1.02856	FALSE
PF3D7_0705000.e1s1	-0.0193395	0.0337451	0.566656	0.986684	FALSE
PF3D7_1253700.iso1.exon1.amp1	-0.0212767	0.0367556	0.56276	0.98536	FALSE
PF3D7_0800700.e1s1	-0.0603468	0.0449467	0.179588	0.959034	FALSE
PF3D7_1023200.1o1	0.0612449	0.0457035	0.180426	1.04337	FALSE
PF3D7_1147800.iso2.exon2.amp1	0.014861	0.0285397	0.602642	1.01035	FALSE
PF3D7_0500400.iso1.exon1.amp1	0.00496038	0.0618417	0.93608	1.00344	FALSE
PF3D7_0732900.iso1.exon2.amp1	-0.0207934	0.0517904	0.688114	0.98569	FALSE
PF3D7_0500800.e2s1	-0.0930416	0.0700416	0.184249	0.937544	FALSE
PF3D7_0100100.iso1.exon1.amp2	0.0326603	0.0464451	0.482036	1.0229	FALSE
PF3D7_0501100.1.e3s1	-0.00239668	0.0617021	0.969021	0.99834	FALSE
PF3D7_0732700.iso1.exon2.amp1	0.0785372	0.0840831	0.350427	1.05595	FALSE
PF3D7_0809600.iso1.exon1.amp5_seg2	-0.0283455	0.0342409	0.407896	0.980544	FALSE
PF3D7_1302200.1o1	-0.0187792	0.037283	0.614548	0.987068	FALSE
PF3D7_1337300.1o2	0.0294289	0.0329919	0.37253	1.02061	FALSE
PF3D7_0718100.iso1.exon1.amp2	0.0136231	0.0301582	0.651534	1.00949	FALSE
PF3D7_0710400	-0.00387084	0.0359241	0.914207	0.997321	FALSE
PF3D7_1308200.e2s1	-0.0271667	0.0377979	0.472412	0.981346	FALSE
PF3D7_1472300.2o9	-0.0405824	0.0405779	0.317413	0.972262	FALSE
PF3D7_0532900.iso1.exon2.amp1	-0.0328832	0.0388428	0.397365	0.977465	FALSE
PF3D7_0600700.iso1.exon1.amp1	0.00581023	0.0545131	0.915133	1.00404	FALSE
PF3D7_0207700.4o4	-0.0457629	0.0780433	0.557707	0.968777	FALSE
PF3D7_0937800.iso1.exon2.amp1	-0.0141831	0.0430257	0.741714	0.990217	FALSE
PF3D7_0101900.iso1.exon1.amp1	0.0835898	0.0539344	0.121383	1.05965	FALSE
PF3D7_0829600.1o1	0.0368929	0.0378691	0.330097	1.0259	FALSE
PF3D7_1041100.iso1.exon2.amp1	0.00429341	0.0575192	0.940508	1.00298	FALSE
PF3D7_1101200.iso1.exon1.amp1	0.0449254	0.0725257	0.535717	1.03163	FALSE
PF3D7_1236000.1o1	-0.00406481	0.0463221	0.930086	0.997186	FALSE
PF3D7_0712600.iso1.exon2.amp2	-0.012907	0.0327808	0.693831	0.991093	FALSE
PF3D7_1400600.iso1.exon1.amp1	-0.00357688	0.044515	0.935967	0.997524	FALSE
PF3D7_0833400.iso1.exon3.amp1	-0.0139691	0.0487883	0.77467	0.990364	FALSE
PF3D7_1479600.iso1.exon2.amp1	-0.00335046	0.0482145	0.944608	0.99768	FALSE
PF3D7_0936400.2o2	-0.023643	0.0473434	0.617573	0.983745	FALSE
PF3D7_1410400.e1s1	-0.0234136	0.0752889	0.755855	0.983902	FALSE
PF3D7_0700500.iso1.exon3.amp1	-0.0427187	0.056231	0.447549	0.970824	FALSE
PF3D7_1479700.iso1.exon2.amp1	-0.0493705	0.0520296	0.342823	0.966358	FALSE
PF3D7_1100500.iso1.exon1.amp1	0.0595402	0.0427949	0.164337	1.04213	FALSE
PF3D7_0419700.1o1	-0.00362256	0.0448513	0.935637	0.997492	FALSE
PF3D7_0728200.2o2	-0.078296	0.0400765	0.0509209	0.947176	FALSE
PF3D7_0300200.iso1.exon1.amp1	-0.0101959	0.0602077	0.865548	0.992958	FALSE
PF3D7_0906500.1o1	-0.0364817	0.0577816	0.527891	0.97503	FALSE
PF3D7_1028700.1o1	-0.0713996	0.0558385	0.201201	0.951714	FALSE
PF3D7_1150000.iso1.exon2.amp1	-0.00101297	0.0410515	0.980317	0.999298	FALSE
PF3D7_0527200.e2s1	-0.0123598	0.0360644	0.73186	0.991469	FALSE
PF3D7_0421100.iso1.exon2.amp2	-0.0123623	0.0247893	0.618065	0.991468	FALSE
PF3D7_0324400.iso1.exon2.amp1	-0.0688144	0.0480613	0.152401	0.953421	FALSE
PF3D7_1102800.iso1.exon1.amp1	-0.0392041	0.0719058	0.585685	0.973192	FALSE
PF3D7_0506200.1o1	-0.00900597	0.0416933	0.829012	0.993777	FALSE
PF3D7_1017100.1o1	0.00769301	0.0464721	0.86854	1.00535	FALSE
PF3D7_1106300.2o6	-0.0226482	0.0535875	0.672617	0.984424	FALSE
PF3D7_0413300.iso1.exon2.amp1	0.00115001	0.040931	0.977589	1.0008	FALSE
PF3D7_1300700.iso1.exon1.amp1	-0.0606938	0.0515101	0.238862	0.958803	FALSE
PF3D7_1000100.iso1.exon2.amp1	0.0706638	0.0720635	0.326955	1.0502	FALSE
PF3D7_1227200.iso1.exon1.amp2	0.0102746	0.0313763	0.743363	1.00715	FALSE
PF3D7_0719000.1o1	-0.0314914	0.0538646	0.558875	0.978408	FALSE
PF3D7_0207400.4o4	0.00490354	0.0341397	0.88581	1.0034	FALSE
PF3D7_1322100.iso1.exon1.amp3	0.0324531	0.0526652	0.537843	1.02275	FALSE
PF3D7_0808800.iso1.exon1.amp1	-0.0372044	0.0543922	0.494075	0.974542	FALSE
PF3D7_0222600.iso1.exon2.amp1	0.0105476	0.0588579	0.857801	1.00734	FALSE
PF3D7_0632000.iso1.exon2.amp1	-0.0508778	0.0544456	0.350207	0.965349	FALSE
PF3D7_0721100	-0.0608074	0.0515687	0.238519	0.958727	FALSE
PF3D7_1228700.iso1.exon1.amp1_seg2	-0.00571677	0.0376902	0.879461	0.996045	FALSE
PF3D7_1100400.iso1.exon2.amp1	0.0255858	0.0520401	0.623033	1.01789	FALSE
PF3D7_0532300.e2s1	0.0354359	0.0526981	0.501408	1.02487	FALSE
PF3D7_0400500.iso1.exon2.amp1	0.00898128	0.0588442	0.878711	1.00624	FALSE
PF3D7_1347200.e1s1	0.0238105	0.0377102	0.527866	1.01664	FALSE
PF3D7_0310500.e1s2	-0.0351636	0.0384538	0.360629	0.975921	FALSE
PF3D7_1300500.iso1.exon2.amp1	-0.0518777	0.0483242	0.283198	0.96468	FALSE
PF3D7_0936300.2o2	-0.0257366	0.062845	0.682211	0.982319	FALSE
PF3D7_0804500.e1s1	-0.042184	0.0339445	0.214153	0.971184	FALSE
PF3D7_0402000 (renamed)	-0.0189928	0.0269291	0.480736	0.986921	FALSE
PF3D7_0219700.2o2	-0.0448337	0.0475169	0.345556	0.969402	FALSE
PF3D7_0200300.iso1.exon1.amp1	-0.026661	0.0306283	0.384178	0.98169	FALSE
PF3D7_1201200.2o2	0.0187775	0.0601678	0.755018	1.0131	FALSE
PF3D7_0523800.1o1	-0.00944555	0.0360757	0.793491	0.993474	FALSE
PF3D7_1125700.6o6	-0.0608808	0.0514263	0.236656	0.958679	FALSE
PF3D7_1040600.iso1.exon2.amp1	-0.0010701	0.0509497	0.983246	0.999259	FALSE
PF3D7_0207600.e4s1	0.0841862	0.0410616	0.0405089	1.06009	FALSE
PF3D7_1255100.iso1.exon2.amp1	-0.047084	0.045205	0.297775	0.967891	FALSE
PF3D7_0917900.e2	0.0780066	0.0417241	0.0617303	1.05556	FALSE
PF3D7_0731200.2o2	0.0295597	0.0615032	0.630854	1.0207	FALSE
PF3D7_1302200	-0.0403875	0.0371422	0.27704	0.972394	FALSE
PF3D7_0901800.2o2	0.0272871	0.0462422	0.555216	1.01909	FALSE
PF3D7_1036400.e2s2	0.0261684	0.0731571	0.720616	1.0183	FALSE
PF3D7_1103700.e1s1	-0.0296052	0.0402449	0.462069	0.979688	FALSE
PF3D7_0300500.iso1.exon1.amp1	-0.00971945	0.0389176	0.802818	0.993286	FALSE
PF3D7_1254400.iso1.exon2.amp1	0.0160754	0.0504965	0.750265	1.0112	FALSE
PF3D7_1040000.iso1.exon2.amp1	0.0366358	0.0523156	0.483855	1.02572	FALSE
PF3D7_0324800.iso1.exon2.amp1	-0.0366972	0.051661	0.477597	0.974884	FALSE
PF3D7_1252300.iso1.exon2.amp1	-0.0180559	0.0569194	0.751121	0.987563	FALSE
PF3D7_0901400.iso1.exon2.amp1	-0.0535519	0.0447275	0.231375	0.963561	FALSE
PF3D7_1359800.iso1.exon3.amp1	-0.0214366	0.026604	0.4205	0.985251	FALSE
PF3D7_0712000.iso1.exon1.amp1	-0.0691592	0.064297	0.282264	0.953193	FALSE
PF3D7_0509700.e4s1	-0.0126377	0.0432933	0.770395	0.991278	FALSE
PF3D7_1305700.1o1	-0.0445894	0.0758381	0.556648	0.969566	FALSE
PF3D7_0700200.iso1.exon3.amp1	-0.0458275	0.0496083	0.355742	0.968734	FALSE
PF3D7_1100300.iso1.exon2.amp1	-0.110324	0.0604471	0.0681741	0.92638	FALSE
PF3D7_1334200.e1s1	-0.0144337	0.0436809	0.741116	0.990045	FALSE
PF3D7_1334400.1o1	-0.00127171	0.0421953	0.97596	0.999119	FALSE
PF3D7_1035300.iso1.exon1.amp1	-0.0814379	0.067197	0.225725	0.945115	FALSE
PF3D7_0301700.e2s1	0.0969014	0.0522726	0.0639616	1.06947	FALSE
PF3D7_1328200.iso1.exon1.amp2_seg1	0.00206037	0.0492905	0.966663	1.00143	FALSE
PF3D7_0412900.iso1.exon2.amp2	0.0518348	0.0533206	0.331135	1.03658	FALSE
PF3D7_0502400.1o1	-0.0382679	0.046452	0.41017	0.973823	FALSE
PF3D7_0313100.1o4	0.0506188	0.0443726	0.254143	1.03571	FALSE
PF3D7_0413200.iso1.exon1.amp1	-0.0291	0.0429846	0.498516	0.980031	FALSE
PF3D7_0207400.2o4	-0.0978816	0.0635111	0.123479	0.934404	FALSE
PF3D7_1127900.3o3	-0.0797674	0.0465342	0.086698	0.94621	FALSE
PF3D7_0424600.e2s1	0.00888184	0.0455095	0.84529	1.00618	FALSE
PF3D7_0211200.1o1	-0.0618224	0.0333952	0.0643258	0.958053	FALSE
PF3D7_0937500.iso1.exon1.amp1	-0.0511746	0.0535583	0.339477	0.96515	FALSE
PF3D7_0100800.iso1.exon2.amp1	0.000573201	0.0413412	0.988939	1.0004	FALSE
PF3D7_0627400.1o1	0.00488597	0.0316817	0.877456	1.00339	FALSE
PF3D7_0200500.iso1.exon1.amp1	0.038077	0.0568111	0.502805	1.02674	FALSE
PF3D7_0832800.iso1.exon3.amp1	0.000222425	0.050771	0.996505	1.00015	FALSE
PF3D7_0701800.iso1.exon1.amp1	0.000617481	0.0569295	0.991347	1.00043	FALSE
PF3D7_0712400.iso1.exon2.amp2	0.0536947	0.0545792	0.32537	1.03792	FALSE
PF3D7_0620200.1o1	-0.015028	0.0310558	0.628523	0.989637	FALSE
PF3D7_0318600.iso1.exon1.amp1	-0.0241112	0.0446165	0.588992	0.983426	FALSE
PF3D7_0713400.2o2	0.00094538	0.0407182	0.98148	1.00066	FALSE
PF3D7_0223500.iso1.exon2.amp1	0.0137342	0.040483	0.73446	1.00957	FALSE
PF3D7_1361700.e1	0.00643501	0.0557131	0.908062	1.00447	FALSE
PF3D7_0818900	0.0310091	0.0720527	0.666989	1.02173	FALSE
PF3D7_0200100 (renamed)	0.063663	0.0472172	0.177759	1.04512	FALSE
PF3D7_1147800.iso2.exon1.amp1	-0.077068	0.0333989	0.0211579	0.947982	FALSE
PF3D7_0405300.iso1.exon1.amp2	-0.0323059	0.0495197	0.514249	0.977856	FALSE
PF3D7_0425500.iso1.exon1.amp1	0.0566954	0.0603823	0.347908	1.04008	FALSE
PF3D7_0200800.iso1.exon3.amp1	1.03832e-06	0.0371411	0.999978	1	FALSE
PF3D7_1200500.iso1.exon1.amp1	-0.0324872	0.051937	0.531728	0.977733	FALSE
PF3D7_1243900.iso1.exon5.amp1	0.0126408	0.0344351	0.713602	1.0088	FALSE
PF3D7_1040700.iso1.exon2.amp1	-0.0984625	0.0508285	0.0529081	0.934028	FALSE
PF3D7_0425100.2o2	-0.00239854	0.053158	0.964017	0.998339	FALSE
PF3D7_0405300.iso1.exon1.amp1	-0.0504181	0.0711145	0.47845	0.965656	FALSE
PF3D7_0501200.e2	-0.0769693	0.0615511	0.211308	0.948047	FALSE
PF3D7_1000300.iso1.exon1.amp1	0.0135283	0.0418337	0.746449	1.00942	FALSE
PF3D7_1479400.iso1.exon2.amp1	0.00381055	0.0622591	0.951204	1.00264	FALSE
PF3D7_1102700.iso1.exon1.amp1	-0.0707899	0.0572571	0.216515	0.952117	FALSE
PF3D7_0800400.iso1.exon3.amp1	-0.0551038	0.0476565	0.247748	0.962525	FALSE
PF3D7_0833100.iso1.exon3.amp1	-0.0669127	0.0491852	0.173894	0.954679	FALSE
PF3D7_0101000.iso1.exon1.amp1	-0.0527679	0.0475249	0.267032	0.964085	FALSE
PF3D7_0632100.iso1.exon1.amp1	-0.0250773	0.0481378	0.602477	0.982768	FALSE
PF3D7_1212000 (renamed)	-0.0401185	0.0331304	0.226108	0.972575	FALSE
PF3D7_0408600	-0.0150737	0.0352251	0.668766	0.989606	FALSE
PF3D7_1300400.iso1.exon2.amp1	-0.107291	0.0591333	0.0698105	0.92833	FALSE
PF3D7_0414700.1o1	-0.015395	0.0398847	0.699559	0.989386	FALSE
PF3D7_1410100.1o7	-0.0298528	0.0456705	0.51343	0.97952	FALSE
PF3D7_1372700.iso1.exon2.amp1	-0.0764526	0.0551776	0.166077	0.948387	FALSE
PF3D7_1149100.1.2o2	0.0160887	0.0543335	0.767186	1.01121	FALSE
PF3D7_0901300.iso1.exon2.amp1	-0.0254649	0.047893	0.595007	0.982504	FALSE
PF3D7_0500800.e1s1	-0.0389196	0.0326987	0.23413	0.973384	FALSE
PF3D7_0115300.iso1.exon2.amp1	-0.0131945	0.0473473	0.780531	0.990896	FALSE
PF3D7_0900600.iso1.exon1.amp1	-0.0626775	0.0526328	0.233897	0.957485	FALSE
PF3D7_0727800.iso1.exon1.amp1	0.00590889	0.0452441	0.896108	1.0041	FALSE
PF3D7_1040500.iso1.exon2.amp1	-0.0787473	0.0524189	0.133231	0.946879	FALSE
PF3D7_1321100.e4s1	-0.00133348	0.0342916	0.968986	0.999076	FALSE
PF3D7_0833000.iso1.exon3.amp1	-0.030815	0.0585592	0.598811	0.978867	FALSE
PF3D7_1335100	-0.0502696	0.0624634	0.421067	0.965756	FALSE
PF3D7_0821500.1o1	-0.0715833	0.0525453	0.173296	0.951593	FALSE
PF3D7_1139300.e2s3	-0.0755349	0.0433952	0.0819476	0.94899	FALSE
PF3D7_1478800.2o2	-0.0289375	0.0448734	0.519106	0.980142	FALSE
PF3D7_0201500.2o2	-0.0195759	0.0482707	0.685133	0.986523	FALSE
PF3D7_0222500.iso1.exon2.amp1	-0.00879706	0.0472678	0.852382	0.993921	FALSE
PF3D7_0200600.iso1.exon1.amp1	-0.0278413	0.0574235	0.627858	0.980887	FALSE
PF3D7_1100200.e1s1	-0.0572244	0.0465868	0.219506	0.961111	FALSE
PF3D7_1371900.2o2	-0.0130724	0.052506	0.803417	0.99098	FALSE
PF3D7_0623700.iso1.exon1.amp2	-0.00907329	0.0372004	0.807338	0.993731	FALSE
PF3D7_0908800.1o2	-0.060661	0.0362358	0.0943202	0.958825	FALSE
PF3D7_1373300.iso1.exon2.amp1	-0.0641499	0.0536143	0.231681	0.956509	FALSE
PF3D7_0632700.iso1.exon2.amp1	-0.0322805	0.0493221	0.512897	0.977873	FALSE
PF3D7_1400400.iso1.exon1.amp1	-0.0687188	0.051318	0.180741	0.953484	FALSE
PF3D7_1480000.iso1.exon2.amp1	-0.0411623	0.053856	0.444802	0.971872	FALSE
PF3D7_0808900.iso1.exon1.amp1	-0.00515581	0.0419995	0.902314	0.996433	FALSE
PF3D7_1439000.1o2	-0.0369147	0.0523488	0.480811	0.974737	FALSE
PF3D7_0901500.iso1.exon2.amp1	-0.0977078	0.0555314	0.078689	0.934517	FALSE
PF3D7_1000400.iso1.exon1.amp1	-0.0593197	0.0597366	0.320855	0.959717	FALSE
PF3D7_1300600.iso1.exon1.amp1	0.0739389	0.0569525	0.194392	1.05259	FALSE
PF3D7_1301700.2o2	0.00219225	0.0432751	0.959604	1.00152	FALSE
PF3D7_0200200.iso1.exon1.amp1	0.00649663	0.0542698	0.904729	1.00451	FALSE
PF3D7_0400900.iso1.exon1.amp1	-0.0153436	0.0488765	0.753619	0.989421	FALSE
PF3D7_0202000.e2s1	-0.0557071	0.039568	0.159366	0.962123	FALSE
PF3D7_0423700.1o1	0.050099	0.0623469	0.421779	1.03534	FALSE
PF3D7_0911900.2o2	-0.0856874	0.0510775	0.0936276	0.942335	FALSE
PF3D7_0100200.iso1.exon1.amp1	-0.0314887	0.0476281	0.508622	0.97841	FALSE
PF3D7_0930300.s2	0.0174933	0.0687017	0.799045	1.0122	FALSE
PF3D7_0632400.iso1.exon2.amp1	-0.0227994	0.0520858	0.661644	0.984321	FALSE
PF3D7_0301700.e1s1	0.000287204	0.038533	0.994054	1.0002	FALSE
PF3D7_0400100.iso1.exon1.amp3	-0.01734	0.0499116	0.728326	0.988053	FALSE
PF3D7_0632500.iso1.exon2.amp1	0.0122831	0.0426097	0.773178	1.00855	FALSE
PF3D7_1121600.iso1.exon2.amp1	-0.0570385	0.0713341	0.424067	0.961235	FALSE
PF3D7_0402400.2o2	-0.00206476	0.0591454	0.972156	0.99857	FALSE
PF3D7_0300700.iso1.exon2.amp1	0.0427212	0.0617362	0.489043	1.03005	FALSE
PF3D7_1323500.1o1	-0.0617753	0.0432279	0.153188	0.958084	FALSE
PF3D7_0930300.s1	-0.0797347	0.0844351	0.345147	0.946232	FALSE
PF3D7_1116000.iso1.exon2.amp2	-0.00963841	0.0847246	0.909441	0.993341	FALSE
PF3D7_1438800.2o4	-0.00921341	0.0265532	0.728654	0.993634	FALSE
PF3D7_0104000.3o3	0.000837318	0.033182	0.979871	1.00058	FALSE
PF3D7_1353700.1o1	0.0481442	0.0602961	0.424725	1.03393	FALSE
PF3D7_1348800.3o4	-0.0256179	0.0370425	0.489304	0.9824	FALSE
PF3D7_0620000.1o1	0.00039401	0.0406389	0.992266	1.00027	FALSE
PF3D7_1254200.iso1.exon2.amp1	-0.0862978	0.0458437	0.0599636	0.941937	FALSE
PF3D7_1122700.1o1	-0.0633875	0.0556529	0.254888	0.957014	FALSE
PF3D7_0600300.iso1.exon1.amp1	-0.0299025	0.0529156	0.572089	0.979486	FALSE
PF3D7_0937400.iso1.exon2.amp1	-0.0660348	0.0482747	0.171542	0.95526	FALSE
PF3D7_1254500.iso1.exon2.amp1	-0.0805837	0.0415753	0.0527729	0.945675	FALSE
PF3D7_1038400.e3s1	0.019066	0.0683868	0.780438	1.0133	FALSE
PF3D7_1353100.e2s1	-0.0442799	0.0541034	0.413236	0.969774	FALSE
PF3D7_0220000.e2s1	0.00883759	0.0861605	0.918316	1.00614	FALSE
PF3D7_0206000.s2	0.0154018	0.0461095	0.738405	1.01073	FALSE
PF3D7_0801000.e2s2	0.0163798	0.0700787	0.815222	1.01142	FALSE
PF3D7_0500500.iso1.exon1.amp1	0.0132878	0.0623898	0.83137	1.00925	FALSE
PF3D7_0403600.2o2	-0.000673238	0.050031	0.989265	0.999533	FALSE
PF3D7_1129100.e1s1	-0.0535366	0.0576706	0.353387	0.963571	FALSE
PF3D7_0701100.iso1.exon3.amp1	-0.0836192	0.061978	0.177477	0.943687	FALSE
PF3D7_1015900.e2s1	-0.0217976	0.0443195	0.622911	0.985005	FALSE
PF3D7_1314500.iso1.exon2.amp1	-0.0147274	0.0880808	0.867232	0.989844	FALSE
PF3D7_0200700.iso1.exon1.amp1	-0.0687981	0.0529901	0.19437	0.953432	FALSE
PF3D7_0223100.iso1.exon2.amp1	-0.0598067	0.0519508	0.24982	0.959393	FALSE
PF3D7_1254700.iso1.exon1.amp1	-0.100907	0.0535499	0.0597033	0.932446	FALSE
PF3D7_0803600_3o15	-0.0113461	0.0495369	0.818865	0.992166	FALSE
PF3D7_1041000.iso1.exon2.amp1	-0.0325523	0.0478352	0.496284	0.977689	FALSE
PF3D7_0201200.iso1.exon2.amp1	0.0175623	0.0585668	0.764318	1.01225	FALSE
PF3D7_0401400.iso1.exon2.amp1	-0.0329728	0.0553325	0.551327	0.977404	FALSE
PF3D7_0925900.e2s1	-0.00474453	0.0352918	0.893075	0.996717	FALSE
PF3D7_0100900.iso1.exon1.amp1	-0.0561659	0.0560884	0.316799	0.961817	FALSE
PF3D7_0935600.1o2	-0.0338265	0.0627071	0.589663	0.976826	FALSE
PF3D7_0207500.e1s1	-0.0227325	0.0500306	0.649625	0.984367	FALSE
PF3D7_1024800.e2s2	-0.0663217	0.0612727	0.279242	0.95507	FALSE
PF3D7_0406200	-0.0550349	0.0653585	0.399891	0.962571	FALSE
PF3D7_1373100.iso1.exon1.amp1	-0.0667839	0.04883	0.17161	0.954764	FALSE
PF3D7_1228600.e1s1	-0.0175773	0.0505623	0.72816	0.98789	FALSE
PF3D7_1001500.1o1	-0.0731621	0.0634166	0.248811	0.950552	FALSE
PF3D7_1035300.iso1.exon1.amp2	-0.0442944	0.0722213	0.539758	0.969764	FALSE
PF3D7_1040900.iso1.exon2.amp1	-0.045146	0.049158	0.35856	0.969192	FALSE
PF3D7_1223600.e1	-0.0700498	0.0511197	0.170789	0.952605	FALSE
PF3D7_1102500.e2s1	-0.107432	0.0667384	0.107655	0.928239	FALSE
PF3D7_1476500.2o2	0.0487221	0.0496852	0.326935	1.03435	FALSE
PF3D7_0113100.iso1.exon2.amp1	0.00396601	0.055473	0.943014	1.00275	FALSE
PF3D7_0800300.e1s3	0.0506805	0.0484423	0.29563	1.03575	FALSE
PF3D7_0401200.iso1.exon2.amp1	-0.0543607	0.0483423	0.260977	0.963021	FALSE
PF3D7_1036400.1o2	0.0216736	0.075877	0.775192	1.01514	FALSE
PF3D7_0900300.iso1.exon1.amp1	-0.0385832	0.0502551	0.442755	0.973611	FALSE
PF3D7_0422300.e3s1	-0.0301966	0.0580834	0.603219	0.979287	FALSE
PF3D7_0217700.iso1.exon1.amp1	-0.022406	0.0451918	0.620107	0.984589	FALSE
PF3D7_1400800.iso1.exon1.amp1	-0.0885344	0.0512989	0.0845726	0.940478	FALSE
PF3D7_0632200.iso1.exon1.amp1	-0.0500033	0.0593961	0.399995	0.965934	FALSE
PF3D7_0700300.iso1.exon3.amp1	-0.0736866	0.0376649	0.0506005	0.950207	FALSE
PF3D7_1149200.e2s1	-0.057663	0.0642355	0.369495	0.960819	FALSE
PF3D7_0401000.iso1.exon1.amp1	-0.0164023	0.059022	0.781125	0.988695	FALSE
PF3D7_1246200	-0.00885414	0.0598122	0.882336	0.993882	FALSE
PF3D7_0532100	-0.0489675	0.0685894	0.475383	0.966628	FALSE
PF3D7_1150200.iso1.exon1.amp1	-0.0442182	0.0514527	0.390255	0.969815	FALSE
PF3D7_0900400.iso1.exon2.amp1	-0.180122	0.0584174	0.0020828	0.882628	FALSE
PF3D7_1321800.1o4	-0.0757838	0.053712	0.158466	0.948826	FALSE
PF3D7_1400300.iso1.exon1.amp1	-0.0444337	0.06454	0.491262	0.96967	FALSE
PF3D7_0207600.e2s1	-0.0404149	0.0833647	0.627889	0.972375	FALSE
PF3D7_0202500.1o1	-0.0662667	0.0615499	0.281811	0.955106	FALSE
PF3D7_0425700.iso1.exon1.amp1	-0.0707903	0.0523409	0.176417	0.952116	FALSE
PF3D7_1040100.iso1.exon2.amp1	-0.0885328	0.0667082	0.18465	0.940479	FALSE
PF3D7_0207700.2o4	-0.0992805	0.0872412	0.255296	0.933498	FALSE
PF3D7_1216600	-0.0754377	0.0497548	0.129675	0.949054	FALSE
PF3D7_1223600.1o2	-0.0433019	0.049744	0.384164	0.970431	FALSE
PF3D7_0220000.e2s2	0.0271081	0.0809497	0.737764	1.01897	FALSE
PF3D7_1002500.1o3	-0.0573748	0.0523555	0.273306	0.961011	FALSE
PF3D7_0100400.iso1.exon2.amp1	-0.0999329	0.0588535	0.0897094	0.933076	FALSE
PF3D7_1016900.e1s1	-0.0147166	0.0475137	0.756805	0.989851	FALSE
PF3D7_1328300.1o3	-0.121304	0.0693432	0.0804322	0.919356	FALSE
PF3D7_1201400.iso1.exon1.amp1	-0.0328839	0.0589686	0.577164	0.977464	FALSE
PF3D7_1373000.iso1.exon2.amp1	-0.0624307	0.0539721	0.247564	0.957649	FALSE
PF3D7_0530100.2o2	0.0842252	0.059996	0.160565	1.06012	FALSE
PF3D7_0102200.e2s1	-0.111856	0.070057	0.110549	0.925397	FALSE
PF3D7_1372600.iso1.exon2.amp1	-0.132326	0.0504112	0.00875175	0.912359	FALSE
PF3D7_0102200.e2s2	-0.0567563	0.0800928	0.47866	0.961423	FALSE

## Sheet: M20
PROT_ID	COEF	STD_COEF	UNCORR_SIG	FOLD_DIFF	FDR_CORR
PF3D7_0304600	2.66257	0.0594953	3.28319e-246	6.33161	TRUE
PF3D7_1030200.1o1	1.00784	0.063735	1.02395e-50	2.0109	TRUE
PF3D7_0312400.2o7	0.558354	0.0560953	2.26176e-22	1.47259	TRUE
PF3D7_0728600.iso1.exon3.amp1	0.360107	0.0543741	5.60058e-11	1.28352	TRUE
PF3D7_0831100.iso1.exon2.amp1	0.233831	0.061257	0.000142809	1.17595	TRUE
PF3D7_0206900.1.1o2	0.312339	0.0627277	7.44879e-07	1.24172	TRUE
PF3D7_0726100.2o2	0.324353	0.0491228	6.37143e-11	1.2521	TRUE
PF3D7_1243900.iso1.exon6.amp1	0.239332	0.073223	0.00111587	1.18045	TRUE
PF3D7_0206900.1.e1	0.119953	0.0495466	0.0156447	1.0867	FALSE
PF3D7_1438800.4o4	0.17791	0.0344522	2.88797e-07	1.13124	TRUE
PF3D7_1479800.iso1.exon2.amp1	0.0385216	0.0659729	0.559412	1.02706	FALSE
PF3D7_0400800.iso1.exon1.amp1	-0.156987	0.0784871	0.0457382	0.896896	FALSE
PF3D7_0800300.e2s1	-0.13649	0.0692443	0.0489691	0.90973	FALSE
PF3D7_1300100.iso1.exon2.amp1	-0.134247	0.0742225	0.0707807	0.911145	FALSE
PF3D7_1146800.e3s1	0.0642329	0.0389712	0.0996058	1.04553	FALSE
PF3D7_0712300.iso1.exon1.amp1	-0.131369	0.0622688	0.0351175	0.912964	FALSE
PF3D7_0317300.s3	-0.0307894	0.0462194	0.505456	0.978885	FALSE
PF3D7_1464000.e1s1	0.136764	0.0463311	0.0032283	1.09944	FALSE
PF3D7_0712800.iso1.exon1.amp1	-0.14569	0.065099	0.0254307	0.903947	FALSE
PF3D7_1221000.e1s3	0.000123306	0.0543998	0.998192	1.00009	FALSE
PF3D7_1466400.e1s1	0.0528264	0.0364955	0.148059	1.0373	FALSE
PF3D7_0311700.1o15	0.103294	0.0481851	0.0322858	1.07422	FALSE
PF3D7_0937800.iso1.exon2.amp2	0.0616704	0.0374158	0.0995991	1.04367	FALSE
PF3D7_0214100.e1s1	0.0880749	0.0540457	0.103476	1.06295	FALSE
PF3D7_1329500.iso1.exon3.amp1	0.00822759	0.075671	0.913439	1.00572	FALSE
PF3D7_0422100.1o1 (renamed in 2015, duplicate)	0.0940074	0.0629012	0.135337	1.06733	FALSE
PF3D7_1400700.iso1.exon1.amp1	-0.140862	0.0775046	0.0694285	0.906977	FALSE
PF3D7_1435300.e1s4	-0.018372	0.0533071	0.73043	0.987346	FALSE
PF3D7_0632500.iso1.exon1.amp1	-0.18889	0.0920023	0.0403085	0.87728	FALSE
PF3D7_0422100_1o1 (renamed in 2015, duplicate)	0.0993612	0.0617235	0.107745	1.0713	FALSE
PF3D7_0712400.iso1.exon1.amp1	-0.16421	0.0758328	0.0305787	0.892417	FALSE
PF3D7_0501000.e2s1	0.0356682	0.0671408	0.595361	1.02503	FALSE
PF3D7_0300100.iso1.exon1.amp2	0.0836534	0.0338636	0.0136569	1.0597	FALSE
PF3D7_0901600.iso1.exon2.amp1	-0.144425	0.0690005	0.0365775	0.90474	FALSE
PF3D7_0833500.iso1.exon3.amp1	-0.128018	0.0762142	0.0933083	0.915088	FALSE
PF3D7_1018300.e1s1	0.0955753	0.0430141	0.0264976	1.06849	FALSE
PF3D7_0412400.iso1.exon1.amp1	-0.137116	0.0790111	0.0829622	0.909335	FALSE
PF3D7_0500100.iso1.exon2.amp1	-0.131045	0.0745896	0.0792288	0.91317	FALSE
PF3D7_1240400.iso1.exon2.amp1	-0.0930574	0.0763339	0.223085	0.937534	FALSE
PF3D7_0733000.iso1.exon1.amp1	-0.200639	0.071388	0.00503719	0.870165	FALSE
PF3D7_0412900.iso1.exon1.amp1	-0.0823829	0.081791	0.314052	0.944496	FALSE
PF3D7_0803400.iso1.exon1.amp1	0.0664546	0.052385	0.20487	1.04714	FALSE
PF3D7_1311800.e1s1	0.102385	0.0453551	0.0241859	1.07355	FALSE
PF3D7_1149900.iso1.exon2.amp1	-0.17476	0.0754059	0.0206618	0.885915	FALSE
PF3D7_1244500.1o1	-0.0461689	0.051339	0.3687	0.968505	FALSE
PF3D7_1125800.1o4	0.0100174	0.0631771	0.874046	1.00697	FALSE
PF3D7_0902800.4o4	-0.0139315	0.0348709	0.689594	0.99039	FALSE
PF3D7_0200800.iso1.exon1.amp1	0.0515346	0.0352559	0.144112	1.03637	FALSE
PF3D7_0300100.iso1.exon2.amp1	-0.151662	0.0721736	0.0358464	0.900213	FALSE
PF3D7_1462300.e1s1	0.0168999	0.0484277	0.72718	1.01178	FALSE
PF3D7_0222800.iso1.exon2.amp1	-0.165414	0.0772352	0.0324461	0.891672	FALSE
PF3D7_1000100.iso1.exon1.amp1	0.0340605	0.0369492	0.356833	1.02389	FALSE
PF3D7_1448300.s1	0.0583559	0.0504484	0.247637	1.04128	FALSE
PF3D7_0200100.iso1.exon2.amp1	-0.154559	0.071603	0.0311094	0.898407	FALSE
PF3D7_0611800.iso1.exon5.amp3	0.0607616	0.0440889	0.168445	1.04302	FALSE
PF3D7_1452000.s1	-0.0703983	0.0515138	0.172044	0.952375	FALSE
PF3D7_0732000.iso1.exon2.amp1	-0.187851	0.0780219	0.0162253	0.877913	FALSE
PF3D7_0306200.5o5	0.0796534	0.0388658	0.0406648	1.05676	FALSE
PF3D7_1146000.1o1	0.0259643	0.0472834	0.583038	1.01816	FALSE
PF3D7_1255200.iso1.exon1.amp1	-0.227495	0.0823523	0.00583633	0.854117	FALSE
PF3D7_0115700.iso1.exon1.amp1	-0.156505	0.0833762	0.060781	0.897196	FALSE
PF3D7_0101800.iso1.exon1.amp1	-0.158552	0.0770477	0.0398502	0.895924	FALSE
PF3D7_1121800.s1	0.116845	0.0556209	0.035901	1.08436	FALSE
PF3D7_0520400.e1s1	-0.0408527	0.0470491	0.385428	0.97208	FALSE
PF3D7_0319900.1o1	-0.0426875	0.0468574	0.362499	0.970845	FALSE
PF3D7_0206900.iso2.exon2.amp1	0.105293	0.0384839	0.00632277	1.07571	FALSE
PF3D7_0324600.iso1.exon2.amp1	-0.176124	0.0785252	0.02511	0.885078	FALSE
PF3D7_0703500.e2s2	0.0356279	0.0608569	0.558378	1.025	FALSE
PF3D7_0808600.e2s1	-0.244769	0.0753868	0.00120362	0.843951	TRUE
PF3D7_0803400.iso1.exon1.amp2	0.0524069	0.041975	0.212115	1.03699	FALSE
PF3D7_1329000.e1s2	0.00709393	0.0432656	0.869792	1.00493	FALSE
PF3D7_1222300.e1s1	0.051469	0.0509479	0.312617	1.03632	FALSE
PF3D7_0900900.iso1.exon1.amp1	-0.164713	0.0749649	0.0282224	0.892106	FALSE
PF3D7_0526600.iso1.exon1.amp4	0.0595502	0.0712621	0.403541	1.04214	FALSE
PF3D7_0900100.iso1.exon2.amp1	-0.200018	0.0747038	0.00753273	0.87054	FALSE
PF3D7_1372800.iso1.exon2.amp1	-0.158222	0.0745073	0.0339379	0.896129	FALSE
PF3D7_0507700.e1s1	0.00380624	0.0413043	0.926595	1.00264	FALSE
PF3D7_1123500.iso1.exon1.amp1	-0.0109331	0.0607193	0.857141	0.99245	FALSE
PF3D7_1041300.iso1.exon1.amp1	-0.148813	0.0731894	0.0422754	0.901992	FALSE
PF3D7_1469800.3o3	0.091211	0.0638781	0.153618	1.06526	FALSE
PF3D7_1479900.iso1.exon2.amp1	-0.219508	0.0829324	0.00824586	0.858858	FALSE
PF3D7_1007700.e1s2	-0.0263978	0.0765396	0.730245	0.981869	FALSE
PF3D7_0719500.1o2	0.0616858	0.0526981	0.242043	1.04368	FALSE
PF3D7_0702400.e1s1	-0.139223	0.0787602	0.0774021	0.908008	FALSE
PF3D7_1428700.1o1	0.0873365	0.0334319	0.00911928	1.06241	FALSE
PF3D7_0300400.iso1.exon1.amp1	-0.197219	0.0780181	0.0116208	0.87223	FALSE
PF3D7_0937600.iso1.exon1.amp1	0.170419	0.0622645	0.006304	1.12539	FALSE
PF3D7_1254600.iso1.exon2.amp1	-0.149089	0.0753352	0.048074	0.90182	FALSE
PF3D7_0313800.5o5	0.0999537	0.0532857	0.0609571	1.07174	FALSE
PF3D7_0812700.1o1	0.017032	0.0499917	0.733399	1.01188	FALSE
PF3D7_0931300.1o1	0.132898	0.0511114	0.00944818	1.09649	FALSE
PF3D7_1346900.1o1	-0.0566396	0.0566637	0.317745	0.961501	FALSE
PF3D7_1479500.iso1.exon2.amp1	-0.198555	0.0798876	0.0130933	0.871423	FALSE
PF3D7_0911300.e1s2	0.0206114	0.0492152	0.675445	1.01439	FALSE
PF3D7_0400100.iso1.exon2.amp1	-0.190653	0.0706011	0.00703566	0.876209	FALSE
PF3D7_0100300.iso1.exon2.amp1	0.118759	0.0554655	0.0324911	1.0858	FALSE
PF3D7_0600400.iso1.exon2.amp1	0.121999	0.0559064	0.0293145	1.08824	FALSE
PF3D7_1476600.e2	0.112047	0.039186	0.00432826	1.08076	FALSE
PF3D7_0832900.iso1.exon3.amp1	-0.170764	0.0774965	0.0277739	0.888372	FALSE
PF3D7_0610200.1o1	0.0669114	0.0474754	0.159014	1.04747	FALSE
PF3D7_0800100.iso1.exon1.amp1	-0.138717	0.0743656	0.0624117	0.908327	FALSE
PF3D7_0305500.e1s3	-0.0305025	0.0454423	0.502217	0.979079	FALSE
PF3D7_0713900.e1s4	-0.0482283	0.0586768	0.411301	0.967123	FALSE
PF3D7_1312900.iso1.exon3.amp1	0.00339318	0.0415413	0.934915	1.00235	FALSE
PF3D7_0620400.1o1	-0.163975	0.066756	0.0141961	0.892562	FALSE
PF3D7_1300900.iso1.exon1.amp1	-0.158918	0.0722222	0.027994	0.895697	FALSE
PF3D7_1103800.e1s2	0.110498	0.0379585	0.00367826	1.0796	FALSE
PF3D7_0525300.1o1	0.0447908	0.0569571	0.431813	1.03153	FALSE
PF3D7_0618700.1o2	-0.0573381	0.0642076	0.372054	0.961036	FALSE
PF3D7_1254100.e2s1	-0.137898	0.0674104	0.0410385	0.908843	FALSE
PF3D7_1000200.iso1.exon1.amp1	0.0516563	0.080309	0.520221	1.03645	FALSE
PF3D7_1358600.iso1.exon1.amp1	-0.0702068	0.0388931	0.0713396	0.952501	FALSE
PF3D7_0631900.iso1.exon2.amp1	-0.195634	0.0695102	0.00497661	0.873189	FALSE
PF3D7_1205500.e1s1	0.0964731	0.0370968	0.00943666	1.06916	FALSE
PF3D7_0115400.iso1.exon2.amp1	-0.181056	0.0760717	0.0174858	0.882057	FALSE
PF3D7_1200600.iso1.exon2.amp3	-0.00308744	0.0884686	0.972167	0.997862	FALSE
PF3D7_0407800.e1s2	0.0999511	0.0354471	0.00489627	1.07174	FALSE
PF3D7_0201300.iso1.exon2.amp1	-0.122839	0.0708458	0.0832291	0.918379	FALSE
PF3D7_0420700.e2s1	-0.154448	0.0727348	0.0339485	0.898476	FALSE
PF3D7_1464500.iso1.exon1.amp1_seg2	-0.0128585	0.0423609	0.761532	0.991127	FALSE
PF3D7_0828100.iso1.exon3.amp1	8.32033e-05	0.0391891	0.998306	1.00006	FALSE
PF3D7_0815500.3o5	0.0564836	0.0662435	0.394037	1.03993	FALSE
PF3D7_0513200.e2s3	0.110875	0.0360298	0.00214243	1.07988	FALSE
PF3D7_1456400.iso1.exon1.amp1	0.0287844	0.035533	0.418079	1.02015	FALSE
PF3D7_1149000.e1s4 (renamed in 205)	0.0355205	0.0487484	0.466377	1.02493	FALSE
PF3D7_1255000.iso1.exon2.amp1	-0.013123	0.102865	0.898509	0.990945	FALSE
PF3D7_0501800.e1s1	0.0724765	0.0491384	0.140524	1.05152	FALSE
PF3D7_0404600.s5	0.100999	0.0412786	0.0145769	1.07252	FALSE
PF3D7_1240300.iso1.exon2.amp1	-0.165678	0.0755429	0.0285131	0.89151	FALSE
PF3D7_0832400.iso1.exon3.amp1	-0.113867	0.064472	0.0776595	0.924108	FALSE
PF3D7_0826100.s3	0.0747006	0.0452933	0.0993909	1.05314	FALSE
PF3D7_0902800.2o4	0.0489766	0.0435744	0.261278	1.03453	FALSE
PF3D7_1140800.1o1	0.0183239	0.048418	0.70517	1.01278	FALSE
PF3D7_1011700.1o1 (renamed in 2015)	0.0987713	0.0386613	0.0107646	1.07086	FALSE
PF3D7_1476600.2o2	0.060359	0.0353226	0.0877836	1.04273	FALSE
PF3D7_0424100.2o2	0.0973198	0.0338422	0.00411231	1.06978	FALSE
PF3D7_0503900.2o2	-0.000951286	0.0466466	0.983733	0.999341	FALSE
PF3D7_0206800	-0.205563	0.0819948	0.0123245	0.8672	FALSE
PF3D7_0700100.iso1.exon2.amp2	0.0585689	0.0346251	0.091033	1.04143	FALSE
PF3D7_0600400.iso1.exon1.amp1	-0.146016	0.0687383	0.0338824	0.903743	FALSE
PF3D7_1346400.e1s3	0.0827835	0.0584227	0.156785	1.05906	FALSE
PF3D7_0108300.s3	0.000858674	0.0854622	0.991985	1.0006	FALSE
PF3D7_0200400.iso1.exon1.amp1	-0.103521	0.0717605	0.149432	0.930759	FALSE
PF3D7_1219300.iso1.exon1.amp1	-0.162096	0.067047	0.0157892	0.893725	FALSE
PF3D7_1012700.e1s1	0.000342133	0.0512357	0.994673	1.00024	FALSE
PF3D7_0705500.iso1.exon2.amp2	0.0227917	0.0555232	0.68153	1.01592	FALSE
PF3D7_0420900.iso1.exon2.amp2	0.0837092	0.0355894	0.0188511	1.05974	FALSE
PF3D7_1240600.iso1.exon2.amp1	-0.169167	0.0652624	0.00967078	0.889356	FALSE
PF3D7_1466200.e1s2	0.102949	0.0492452	0.0368073	1.07397	FALSE
PF3D7_1435700.1.e9s1	0.0593626	0.0325802	0.0687303	1.04201	FALSE
PF3D7_0707700.1o1	-0.0542231	0.055362	0.327592	0.963113	FALSE
PF3D7_1334800.1o1	-0.0932941	0.0633895	0.141384	0.93738	FALSE
PF3D7_0630600.2o2	0.0611902	0.0628529	0.330505	1.04333	FALSE
PF3D7_0828400.1o1	0.0519119	0.0408873	0.204495	1.03664	FALSE
PF3D7_1008100.s1	0.0620151	0.0444233	0.163006	1.04392	FALSE
PF3D7_0603800.16o20	-0.00353624	0.0536631	0.947472	0.997552	FALSE
PF3D7_1019000.e1s1	0.0296431	0.0450079	0.510284	1.02076	FALSE
PF3D7_0617600.iso1.exon1.amp1	-0.103719	0.0764911	0.175402	0.930631	FALSE
PF3D7_1316900.iso1.exon1.amp1	0.0423091	0.043626	0.332361	1.02976	FALSE
PF3D7_1301600.iso1.exon4.amp2	0.0343847	0.0569123	0.545861	1.02412	FALSE
PF3D7_1343800.iso1.exon1.amp2	0.0445125	0.0383313	0.2458	1.03133	FALSE
PF3D7_1448000.e2s2	0.0703392	0.0437528	0.10821	1.04996	FALSE
PF3D7_1343900.1o1	0.0171636	0.0441533	0.697557	1.01197	FALSE
PF3D7_1300300.e1s1	0.0352087	0.0350436	0.315266	1.02471	FALSE
PF3D7_0809100.iso1.exon2.amp1	0.0503715	0.0297048	0.0902304	1.03553	FALSE
PF3D7_1459100.1o1	0.077028	0.0461468	0.095375	1.05484	FALSE
PF3D7_1329500.iso1.exon1.amp1	0.0612926	0.0427043	0.151504	1.0434	FALSE
PF3D7_1011800.e1s2	-0.0443057	0.048948	0.365587	0.969756	FALSE
PF3D7_0420900.iso1.exon1.amp1	-0.0880125	0.0527699	0.0956405	0.940818	FALSE
PF3D7_0700100.iso1.exon3.amp1	-0.162014	0.0710745	0.0228367	0.893777	FALSE
PF3D7_0826100.s8	0.0692248	0.0376914	0.0665468	1.04915	FALSE
PF3D7_1420300.1o1	0.069132	0.0527751	0.190502	1.04909	FALSE
PF3D7_1365300.1o1	0.0311447	0.0476323	0.513346	1.02182	FALSE
PF3D7_1115400.e1s1	0.042753	0.0382234	0.263607	1.03008	FALSE
PF3D7_1023100.e1s3	0.0925296	0.0354487	0.00917589	1.06624	FALSE
PF3D7_1468100.e2s1	-0.0140631	0.0379177	0.710798	0.9903	FALSE
PF3D7_0712300.iso1.exon2.amp2	0.0390247	0.0362067	0.281356	1.02742	FALSE
PF3D7_0100300.iso1.exon1.amp1	-0.0974357	0.0584848	0.0960095	0.934693	FALSE
PF3D7_0302200.1o9	0.137775	0.0623204	0.0272668	1.10021	FALSE
PF3D7_0323800.e2s1	0.020443	0.0351746	0.561238	1.01427	FALSE
PF3D7_0832000.iso1.exon3.amp1	-0.027029	0.0445686	0.544341	0.981439	FALSE
PF3D7_1346700.e1s1	0.0900709	0.0314078	0.00421568	1.06442	FALSE
PF3D7_1014100.s2	0.0342696	0.0435292	0.431295	1.02404	FALSE
PF3D7_1247100.2o2	0.0998846	0.0342461	0.00361266	1.07169	FALSE
PF3D7_0619000.iso2.exon13.amp1	-0.0479013	0.0389736	0.219319	0.967343	FALSE
PF3D7_0419500.1o1	0.0807698	0.0366189	0.0276207	1.05758	FALSE
PF3D7_1329500.iso1.exon1.amp2	0.103707	0.0506899	0.0410126	1.07453	FALSE
PF3D7_1111000.1o1	0.066147	0.0437869	0.131175	1.04692	FALSE
PF3D7_0937600.iso1.exon2.amp1	-0.150836	0.0702399	0.0319848	0.900728	FALSE
PF3D7_1467600.iso1.exon2.amp2	0.0947189	0.036699	0.00998631	1.06786	FALSE
PF3D7_0110500.e1s3	0.107795	0.0416878	0.00984896	1.07758	FALSE
PF3D7_1400200.iso1.exon1.amp1	-0.0130822	0.077513	0.866007	0.990973	FALSE
PF3D7_0115700.iso1.exon2.amp2	0.0136026	0.0393736	0.729805	1.00947	FALSE
PF3D7_1233400.1o4	0.0821399	0.0419244	0.050347	1.05859	FALSE
PF3D7_0711700.e2s1	-0.123847	0.0745429	0.0969257	0.917737	FALSE
PF3D7_1103800.e1s3	0.115355	0.0353739	0.00114562	1.08324	TRUE
PF3D7_0100100.iso1.exon2.amp1	-0.13138	0.0764332	0.085927	0.912957	FALSE
PF3D7_0800200.e1s3	0.0824633	0.0435497	0.0585581	1.05882	FALSE
PF3D7_0101600.iso1.exon1.amp1	-0.0245928	0.081731	0.76355	0.983098	FALSE
PF3D7_0712800.iso1.exon2.amp2	0.0420274	0.0339608	0.216167	1.02956	FALSE
PF3D7_0425800.iso1.exon1.amp4	0.093233	0.0354455	0.00865448	1.06676	FALSE
PF3D7_1235300.s1	0.0965652	0.0364717	0.00822531	1.06922	FALSE
PF3D7_0823500.1o1	0.0330015	0.0641051	0.606798	1.02314	FALSE
PF3D7_0709900.e2	0.0263281	0.0487244	0.589071	1.01842	FALSE
PF3D7_0424400.iso1.exon1.amp1	0.0328429	0.0526824	0.533148	1.02303	FALSE
PF3D7_1221900.1o1	0.00748857	0.0411866	0.855758	1.0052	FALSE
PF3D7_0302200.e1	0.0990018	0.0622348	0.111958	1.07103	FALSE
PF3D7_1342900.iso1.exon1.amp3	0.00281792	0.0455064	0.950635	1.00196	FALSE
PF3D7_0530300.iso1.exon1.amp2	0.0762995	0.035615	0.0323938	1.05431	FALSE
PF3D7_0400400.iso1.exon2.amp4	0.0727625	0.0344673	0.0350017	1.05173	FALSE
PF3D7_1103800.e1s4	0.0961979	0.0357651	0.007264	1.06895	FALSE
PF3D7_1401400.1o1	-0.0332321	0.0781469	0.67074	0.977229	FALSE
PF3D7_0426000.iso1.exon2.amp1	0.0887876	0.0373379	0.0175864	1.06348	FALSE
PF3D7_1335300.e1s1	-0.00113505	0.0624373	0.985499	0.999214	FALSE
PF3D7_0412700.iso1.exon2.amp2	0.0786593	0.0365765	0.0317389	1.05604	FALSE
PF3D7_0808700.iso1.exon2.amp2	0.0478459	0.0347624	0.168999	1.03372	FALSE
PF3D7_0901000.iso1.exon1.amp1	-0.0127416	0.0712557	0.858117	0.991207	FALSE
PF3D7_1123200.iso1.exon1.amp1	0.0657269	0.0906448	0.468549	1.04661	FALSE
PF3D7_0812900.2o2	-0.000775076	0.0459858	0.986556	0.999463	FALSE
PF3D7_1373500.iso1.exon1.amp1	-0.202129	0.0798843	0.0115417	0.869267	FALSE
PF3D7_0402600.iso1.exon1.amp1	-0.108962	0.0622294	0.0802398	0.927255	FALSE
PF3D7_1014600.e1s3	0.0710412	0.0427548	0.0968904	1.05047	FALSE
PF3D7_0827600.2o2	0.0132812	0.0672953	0.843586	1.00925	FALSE
PF3D7_0800200.e1s2	0.0573561	0.0379466	0.130961	1.04056	FALSE
PF3D7_1205500.e1s2	0.0630889	0.034557	0.0681855	1.0447	FALSE
PF3D7_1448700.1o1	0.000153189	0.0518665	0.997644	1.00011	FALSE
PF3D7_1419400.e1s1	0.0604933	0.0457995	0.186844	1.04282	FALSE
PF3D7_1373500.iso1.exon2.amp2	0.0902721	0.040238	0.025074	1.06457	FALSE
PF3D7_0425800.iso1.exon1.amp3	0.0682569	0.0324172	0.0354769	1.04845	FALSE
PF3D7_0115000.e1s1	0.0216798	0.0476788	0.649415	1.01514	FALSE
PF3D7_1455600.iso1.exon1.amp1	-0.00853841	0.0415359	0.837169	0.994099	FALSE
PF3D7_0800200.e1s1	0.0610032	0.0344443	0.0768372	1.04319	FALSE
PF3D7_0426000.iso1.exon1.amp1	-0.172098	0.0644546	0.00769997	0.887551	FALSE
PF3D7_1100100.iso1.exon1.amp2	0.090664	0.0367315	0.0137335	1.06486	FALSE
PF3D7_0412400.iso1.exon2.amp2	0.046005	0.0355224	0.195569	1.0324	FALSE
PF3D7_0929000.e2	0.026136	0.0437969	0.5508	1.01828	FALSE
PF3D7_1419200.e1s1	0.0671236	0.042963	0.118503	1.04763	FALSE
PF3D7_0712900.iso1.exon2.amp2	0.088679	0.0361564	0.0143415	1.0634	FALSE
PF3D7_1119700.iso1.exon1.amp1	0.0868429	0.0346467	0.0123416	1.06204	FALSE
PF3D7_0400400.iso1.exon2.amp1	0.0448877	0.0378581	0.236014	1.0316	FALSE
PF3D7_0401900.1o1	-0.137646	0.0674936	0.0416587	0.909001	FALSE
PF3D7_0115000.e3s2	0.0456225	0.0417511	0.274763	1.03213	FALSE
PF3D7_0402300.iso1.exon2.amp1	0.0435292	0.0347695	0.21087	1.03063	FALSE
PF3D7_0424200.iso1.exon1.amp1	0.0734896	0.0376084	0.050956	1.05226	FALSE
PF3D7_0632800.iso1.exon1.amp1	-0.174587	0.0721298	0.0156685	0.886021	FALSE
PF3D7_0425800.iso1.exon1.amp1	0.0601079	0.0373664	0.108	1.04254	FALSE
PF3D7_1240600.iso1.exon1.amp2	0.0817831	0.0348924	0.0192693	1.05833	FALSE
PF3D7_1423700.e1s1	0.0606501	0.0280707	0.030949	1.04294	FALSE
PF3D7_0712000.iso1.exon2.amp2	0.00712813	0.0378171	0.850529	1.00495	FALSE
PF3D7_1014300.e1s3	0.091251	0.0412014	0.0269895	1.06529	FALSE
PF3D7_1121800.s3	0.127807	0.0370777	0.000589139	1.09263	TRUE
PF3D7_0829000.e2s1	0.0685722	0.0336832	0.0420195	1.04868	FALSE
PF3D7_1468100.e2s2	0.0237847	0.0410234	0.562184	1.01662	FALSE
PF3D7_0700100.iso1.exon2.amp1_seg1	0.101101	0.0360747	0.00516268	1.07259	FALSE
PF3D7_0936800.e2s1	0.101362	0.0474663	0.0329532	1.07279	FALSE
PF3D7_1122500.iso1.exon1.amp2	-0.0391257	0.0448227	0.382917	0.973245	FALSE
PF3D7_0632500.iso1.exon2.amp4_seg2	0.0566614	0.0392505	0.149152	1.04006	FALSE
PF3D7_0728600.iso1.exon1.amp2	0.0910666	0.0302489	0.00266943	1.06516	FALSE
PF3D7_1136200.1o5	0.0323639	0.0589695	0.583242	1.02269	FALSE
PF3D7_0424400.iso1.exon2.amp1	0.0761895	0.035832	0.0337098	1.05423	FALSE
PF3D7_0632800.iso1.exon2.amp2	0.0903849	0.0339745	0.00792353	1.06465	FALSE
PF3D7_1312900.iso1.exon3.amp2	0.0567975	0.0347053	0.102019	1.04015	FALSE
PF3D7_0712900.iso1.exon2.amp1	0.0945053	0.0359285	0.00865328	1.0677	FALSE
PF3D7_1335000.1o1 (renamed in 2015)	0.0766892	0.0559929	0.171095	1.0546	FALSE
PF3D7_1000100.iso1.exon1.amp2	0.0616209	0.0327719	0.0603427	1.04364	FALSE
PF3D7_1210600.iso1.exon1.amp1	0.0982052	0.0553894	0.0765172	1.07044	FALSE
PF3D7_0420700.e1s1	0.076536	0.0374276	0.0411114	1.05448	FALSE
PF3D7_1200100.iso1.exon1.amp1	0.0816986	0.0302149	0.00696274	1.05826	FALSE
PF3D7_1340900.1o2	0.0479314	0.0388828	0.217957	1.03378	FALSE
PF3D7_0500100.iso1.exon1.amp2	0.0653916	0.0338411	0.0535879	1.04637	FALSE
PF3D7_1335400.iso1.exon2.amp2	0.0501329	0.0449832	0.265326	1.03536	FALSE
PF3D7_0317100.2o2	0.0213463	0.0348836	0.540717	1.01491	FALSE
PF3D7_0632500.iso1.exon2.amp2	0.072144	0.0388288	0.0634465	1.05128	FALSE
PF3D7_0827000.iso1.exon1.amp2_seg1	0.0760706	0.0375169	0.0428479	1.05414	FALSE
PF3D7_1149800.iso1.exon2.amp1	0.00553858	0.0398391	0.889458	1.00385	FALSE
PF3D7_0425800.iso1.exon1.amp2	0.0089203	0.034355	0.795184	1.0062	FALSE
PF3D7_0726600.1o2	0.09651	0.0459396	0.0358947	1.06918	FALSE
PF3D7_1336800.1o1	0.108198	0.0352847	0.00222144	1.07788	FALSE
PF3D7_1002100.2o2	0.125564	0.076372	0.100451	1.09093	FALSE
PF3D7_0911100.e1s1	0.0845749	0.0339694	0.0129366	1.06038	FALSE
PF3D7_0900100.iso1.exon1.amp1	0.0439953	0.0273929	0.108554	1.03096	FALSE
PF3D7_1038400.e1s1	0.0375765	0.080809	0.642024	1.02639	FALSE
PF3D7_0420900.iso1.exon2.amp1	0.0936549	0.0353759	0.00823159	1.06707	FALSE
PF3D7_0115700.iso1.exon2.amp1	0.077636	0.0336641	0.0212923	1.05529	FALSE
PF3D7_0324900.iso1.exon2.amp2	0.0841335	0.0355227	0.0180422	1.06005	FALSE
PF3D7_1477600.2o3	0.0911147	0.0356887	0.0108183	1.06519	FALSE
PF3D7_0505000.iso1.exon1.amp1	0.0880367	0.0368978	0.0172099	1.06292	FALSE
PF3D7_0607600.1o5	0.0199309	0.0399619	0.618061	1.01391	FALSE
PF3D7_0300100.iso1.exon1.amp1	0.0587617	0.0328885	0.0742729	1.04157	FALSE
PF3D7_0906700.1o1	0.0970773	0.0364733	0.00789508	1.0696	FALSE
PF3D7_1136200.5o5	0.0297026	0.0602894	0.62235	1.0208	FALSE
PF3D7_1255200.iso1.exon2.amp2	0.0650015	0.0318741	0.0416663	1.04609	FALSE
PF3D7_1429500.1o1	0.077036	0.0355588	0.0305004	1.05485	FALSE
PF3D7_0209000.s2	0.0834549	0.0310645	0.00733371	1.05955	FALSE
PF3D7_0719400.s2	0.0944161	0.0334292	0.0048266	1.06763	FALSE
PF3D7_0918900.e1s1	0.0682812	0.0441106	0.121933	1.04847	FALSE
PF3D7_1433200.iso1.exon1.amp2_seg1	0.0936234	0.0348041	0.00725763	1.06705	FALSE
PF3D7_1419400.e1s2	-0.0535491	0.0666111	0.421632	0.963563	FALSE
PF3D7_1009500.e3	0.0723928	0.037833	0.0559563	1.05146	FALSE
PF3D7_1200600.iso1.exon2.amp2	0.0838102	0.0367078	0.022618	1.05981	FALSE
PF3D7_0810800.e2s1	0.0919047	0.0442202	0.0379188	1.06578	FALSE
PF3D7_1232000.1o2	0.0605599	0.0425559	0.155012	1.04287	FALSE
PF3D7_0209000.s4	0.106774	0.0350945	0.0024043	1.07682	FALSE
PF3D7_1373500.iso1.exon2.amp1	0.0657056	0.0314944	0.0371942	1.0466	FALSE
PF3D7_1147800.iso2.exon2.amp2	0.0795233	0.0367831	0.0308455	1.05667	FALSE
PF3D7_0526200.iso2.exon7.amp1	-0.0150629	0.0579908	0.79511	0.989614	FALSE
PF3D7_0733000.iso1.exon2.amp1	0.0793702	0.0408341	0.052194	1.05656	FALSE
PF3D7_0733000.iso1.exon2.amp3	0.0482593	0.0451006	0.284847	1.03402	FALSE
PF3D7_0731500.e1s2 (renamed in 2015)	0.040244	0.0551199	0.46548	1.02829	FALSE
PF3D7_0324900.iso1.exon1.amp1	-0.0718994	0.0656419	0.273623	0.951385	FALSE
PF3D7_1473100.e2s1	0.0670663	0.0477558	0.160506	1.04758	FALSE
PF3D7_0832600.2o2	-0.00163301	0.0390774	0.966675	0.998869	FALSE
PF3D7_1300100.iso1.exon1.amp2	0.0732323	0.0352156	0.0378083	1.05207	FALSE
PF3D7_1431300.e1s1	0.0944635	0.0360236	0.00886021	1.06767	FALSE
PF3D7_1122800.e1s1	0.0962418	0.0343687	0.0051989	1.06899	FALSE
PF3D7_1100100.iso1.exon2.amp1	-0.171726	0.0727304	0.0183999	0.88778	FALSE
PF3D7_0207800.4o4	0.0597181	0.0329964	0.0706051	1.04226	FALSE
PF3D7_0827800.e1s3	0.121434	0.031267	0.000109234	1.08782	TRUE
PF3D7_1240600.iso1.exon1.amp1	0.0833485	0.0384933	0.0305898	1.05947	FALSE
PF3D7_1243900.iso1.exon3.amp1	0.0574695	0.0340105	0.0913691	1.04064	FALSE
PF3D7_1240400.iso1.exon1.amp2	0.0819365	0.0349991	0.019412	1.05844	FALSE
PF3D7_0733000.iso1.exon2.amp2	0.0472749	0.042696	0.268439	1.03331	FALSE
PF3D7_1147000.e1s3	0.0827787	0.0359437	0.0214718	1.05906	FALSE
PF3D7_1343800.iso1.exon1.amp5_seg2	0.0513983	0.035668	0.149875	1.03627	FALSE
PF3D7_0716300.e1s1	-0.0703013	0.0554662	0.20527	0.952439	FALSE
PF3D7_1200100.iso1.exon2.amp1	-0.190725	0.0645238	0.00318695	0.876165	FALSE
PF3D7_0321600.e1	0.0889911	0.0350992	0.0113747	1.06363	FALSE
PF3D7_1200600.iso1.exon2.amp1	0.0856506	0.0334822	0.0106634	1.06117	FALSE
PF3D7_1469600.e1s4	0.0387548	0.0308432	0.209209	1.02723	FALSE
PF3D7_1240300.iso1.exon1.amp1	0.0121946	0.0391364	0.755412	1.00849	FALSE
PF3D7_0421300.iso1.exon2.amp1	0.0559337	0.0320565	0.0813023	1.03953	FALSE
PF3D7_0929000.2o2	0.0380809	0.0495504	0.442345	1.02675	FALSE
PF3D7_1123000.iso1.exon1.amp3	0.0916143	0.0385962	0.0177907	1.06556	FALSE
PF3D7_0831100.iso1.exon1.amp1	0.0248841	0.0334886	0.457609	1.0174	FALSE
PF3D7_0815300.iso1.exon1.amp2_seg1	0.139159	0.0470093	0.00314261	1.10126	FALSE
PF3D7_1353300.iso1.exon1.amp2	0.0457441	0.0604352	0.449271	1.03222	FALSE
PF3D7_0600200.iso1.exon1.amp2_seg2	0.0740721	0.0402478	0.0659896	1.05268	FALSE
PF3D7_0505000.iso1.exon1.amp3	0.0592169	0.0365671	0.105658	1.0419	FALSE
PF3D7_0800100.iso1.exon2.amp2	0.0673528	0.0344228	0.0506536	1.04779	FALSE
PF3D7_0826100.s7	0.0809628	0.0366172	0.0272454	1.05772	FALSE
PF3D7_1149000.e1s1 (renamed in 2015)	0.00334579	0.0341965	0.922078	1.00232	FALSE
PF3D7_0712600.iso1.exon2.amp1	0.0173856	0.0393903	0.659037	1.01212	FALSE
PF3D7_0809100.iso1.exon2.amp2_seg2	0.12224	0.0392997	0.00191798	1.08842	FALSE
PF3D7_0904900.e1s2	0.0995031	0.0368811	0.00708795	1.0714	FALSE
PF3D7_0206900.1.2o2	0.086637	0.0328219	0.00842242	1.06189	FALSE
PF3D7_1038400.e7s1	0.00582885	0.0886434	0.947584	1.00405	FALSE
PF3D7_1324600.iso1.exon2.amp2	0.0585702	0.0343177	0.0881707	1.04143	FALSE
PF3D7_1452000.s2	-0.00980681	0.0368139	0.789992	0.993225	FALSE
PF3D7_0632500.iso1.exon2.amp3	0.0705491	0.0366356	0.0544099	1.05012	FALSE
PF3D7_0200100.iso1.exon1.amp1	0.0604846	0.0373796	0.105936	1.04282	FALSE
PF3D7_0200100.iso1.exon1.amp2	0.0730648	0.0341982	0.0328673	1.05195	FALSE
PF3D7_0207000.e1	-0.259705	0.0634608	4.59474e-05	0.835258	TRUE
PF3D7_1040200.iso1.exon2.amp1	-0.153506	0.0695468	0.0275119	0.899063	FALSE
PF3D7_0804500.e2s3	0.050363	0.041962	0.230328	1.03553	FALSE
PF3D7_0108700.e1s2	0.0911657	0.0364563	0.012546	1.06523	FALSE
PF3D7_0426000.iso1.exon2.amp2	0.0612951	0.0381172	0.108119	1.0434	FALSE
PF3D7_0401600.iso2.exon3.amp1	0.149514	0.045747	0.0011169	1.1092	TRUE
PF3D7_1233600.e1s4	0.0882204	0.0356784	0.0135677	1.06306	FALSE
PF3D7_0505200.e1s1	0.0917146	0.0324853	0.00484298	1.06564	FALSE
PF3D7_1243900.iso1.exon1.amp1	0.075393	0.0366394	0.0398633	1.05365	FALSE
PF3D7_1031400.1.8o8	0.0993107	0.0402967	0.0138791	1.07126	FALSE
PF3D7_1150400.iso1.exon1.amp3	0.0453302	0.0327123	0.166124	1.03192	FALSE
PF3D7_0223500.iso1.exon2.amp2	0.0813011	0.0355619	0.0224404	1.05797	FALSE
PF3D7_1041300.iso1.exon2.amp2	0.0518984	0.0279467	0.063582	1.03663	FALSE
PF3D7_0208000.4o4	0.0655982	0.0445603	0.141286	1.04652	FALSE
PF3D7_1150400.iso1.exon1.amp2	0.0382779	0.0370742	0.302089	1.02689	FALSE
PF3D7_0407000.1o1	0.119119	0.0372679	0.00143339	1.08607	TRUE
PF3D7_0712000.iso1.exon2.amp1	0.0410213	0.041406	0.322055	1.02884	FALSE
PF3D7_0603600.1o3	0.0899325	0.0339907	0.00827082	1.06432	FALSE
PF3D7_1318300.e1s2	0.060387	0.0348849	0.0837369	1.04275	FALSE
PF3D7_0400700.iso1.exon1.amp1	-0.00982149	0.0423414	0.816614	0.993215	FALSE
PF3D7_0830800.iso1.exon2.amp1	-0.0675051	0.0580647	0.245261	0.954287	FALSE
PF3D7_0317500.iso1.exon1.amp1	0.031743	0.0406776	0.435357	1.02225	FALSE
PF3D7_1008100.s3	0.0621517	0.0330229	0.0600998	1.04402	FALSE
PF3D7_1461800.e1s1	0.0442853	0.0518268	0.393029	1.03117	FALSE
PF3D7_1240900.iso1.exon4.amp1	0.0774901	0.0344709	0.0247825	1.05518	FALSE
PF3D7_1252200.1o1	-0.0353833	0.0578298	0.540767	0.975773	FALSE
PF3D7_0412700.iso1.exon2.amp1	0.0112493	0.0433638	0.795365	1.00783	FALSE
PF3D7_0209000.s1	0.0901373	0.0363145	0.0132145	1.06447	FALSE
PF3D7_0812100.e1s1	0.0567353	0.0405659	0.162227	1.04011	FALSE
PF3D7_1032900.e1s1	0.0164231	0.0336412	0.625521	1.01145	FALSE
PF3D7_0203600.1o1	0.134962	0.0465144	0.00379073	1.09806	FALSE
PF3D7_0113400.2o2	0.0150482	0.051744	0.771245	1.01049	FALSE
PF3D7_1133100.e1s2	0.0684889	0.034327	0.0462781	1.04862	FALSE
PF3D7_0510100.iso1.exon1.amp3	0.0361862	0.0632117	0.567132	1.0254	FALSE
PF3D7_0404600.s3	0.0861405	0.0548312	0.116479	1.06153	FALSE
PF3D7_1433200.iso1.exon1.amp1	0.0964772	0.0332788	0.00382019	1.06916	FALSE
PF3D7_1202600.e1	0.091341	0.041902	0.0294871	1.06536	FALSE
PFC10_API0041.iso1.exon1.amp1	0.0932623	0.0317103	0.00334201	1.06678	FALSE
PF3D7_1218000.1o1	0.09421	0.0302985	0.00192489	1.06748	FALSE
PF3D7_1440400.iso1.exon2.amp2_seg2	0.0746793	0.0447121	0.0951706	1.05313	FALSE
PF3D7_1107900.iso1.exon1.amp1	0.0311651	0.0549986	0.57107	1.02184	FALSE
PF3D7_1300300.e1s2	0.0404695	0.0433364	0.350597	1.02845	FALSE
PF3D7_0828100.iso1.exon2.amp1	0.0433393	0.0304821	0.155381	1.0305	FALSE
PF3D7_0111500.e4s1	-0.0265066	0.0481	0.5817	0.981795	FALSE
PF3D7_0831100.iso1.exon3.amp1	0.0253056	0.0372452	0.497012	1.0177	FALSE
PF3D7_0915300.iso1.exon1.amp1	0.0264151	0.0514984	0.608107	1.01848	FALSE
PF3D7_1434600.e1s1	0.0213796	0.0441332	0.628178	1.01493	FALSE
PF3D7_1100800.2o2	-0.0823637	0.0651708	0.206576	0.944509	FALSE
PF3D7_0102500.e1s1	0.0784777	0.034111	0.0216049	1.0559	FALSE
PF3D7_0632800.iso1.exon2.amp1	0.055117	0.040144	0.170049	1.03894	FALSE
PF3D7_0214300.iso1.exon1.amp2	0.134336	0.0438769	0.00225685	1.09759	FALSE
PF3D7_1200400.iso1.exon1.amp3	0.0659988	0.034016	0.0526178	1.04681	FALSE
PF3D7_0826100.s9	0.110147	0.0382594	0.00407028	1.07934	FALSE
PF3D7_1248000.1o1	0.0480772	0.0465513	0.301944	1.03389	FALSE
PF3D7_1418100.s3	0.0789819	0.0391402	0.0438513	1.05627	FALSE
PF3D7_1406600.iso1.exon1.amp1	0.0108136	0.0448043	0.80933	1.00752	FALSE
PF3D7_1200400.iso1.exon2.amp1	-0.152607	0.0649408	0.0189595	0.899623	FALSE
PF3D7_0103500.2o7	0.0142966	0.0392324	0.715626	1.00996	FALSE
PF3D7_0728600.iso1.exon1.amp1	0.0555538	0.0320114	0.0829545	1.03926	FALSE
PF3D7_0722800.1o1	0.069366	0.0489829	0.157033	1.04926	FALSE
PF3D7_1200400.iso1.exon1.amp1	0.0784035	0.0302577	0.00969621	1.05585	FALSE
PF3D7_1137600.2o2	0.0269549	0.0363837	0.458948	1.01886	FALSE
PF3D7_0728600.iso1.exon2.amp1_short	0.0889116	0.0353123	0.0119536	1.06357	FALSE
PF3D7_0826100.s2	0.069761	0.0354375	0.0492641	1.04954	FALSE
PF3D7_0108300.s1	-0.00758877	0.0410857	0.853495	0.994754	FALSE
PF3D7_1335300.e1s2	-0.132171	0.0846867	0.118892	0.912457	FALSE
PF3D7_1202300.e30s1	0.0898516	0.037162	0.0157813	1.06426	FALSE
PF3D7_0617400.e2 (renamed in 2015)	-0.0546543	0.0462379	0.237461	0.962825	FALSE
PF3D7_0909100.1o1	0.0845877	0.046719	0.0704924	1.06038	FALSE
PF3D7_1100200.e1s2	0.0274229	0.039055	0.482733	1.01919	FALSE
PF3D7_1212100.1o1	0.0904509	0.036779	0.0140798	1.0647	FALSE
PF3D7_0207000.1o2	-0.287068	0.0673364	2.19538e-05	0.819566	TRUE
PF3D7_0100100.iso1.exon1.amp1	0.071961	0.0343484	0.0364058	1.05114	FALSE
PF3D7_1243900.iso1.exon4.amp1	0.0511321	0.0405077	0.207126	1.03608	FALSE
PF3D7_0112200.iso1.exon1.amp2	-0.0226815	0.0530775	0.669228	0.984401	FALSE
PF3D7_1001600.2o2	-0.0145131	0.0571303	0.799518	0.989991	FALSE
PF3D7_1347700.1o3	-0.0102378	0.0391125	0.793563	0.992929	FALSE
PF3D7_1017800.iso1.exon3.amp1	0.0919548	0.0382637	0.0164244	1.06581	FALSE
PF3D7_0629300.1o1	0.0540858	0.0534185	0.311535	1.0382	FALSE
PF3D7_1346400.e1s1	0.13869	0.0376795	0.000244275	1.1009	TRUE
PF3D7_0714400.1o2	0.0760819	0.0448426	0.0900583	1.05415	FALSE
PF3D7_1254300.iso1.exon2.amp1	-0.169977	0.0783147	0.0301957	0.888857	FALSE
PF3D7_0712800.iso1.exon2.amp1	0.0384854	0.0333877	0.249303	1.02704	FALSE
PF3D7_0617400.e1s2 (renamed in 2015)	0.086482	0.0357236	0.0156512	1.06178	FALSE
PF3D7_1147000.3o3	0.0990926	0.0358852	0.00585555	1.0711	FALSE
PF3D7_0322100.1o1	0.0393073	0.0399184	0.325001	1.02762	FALSE
PF3D7_0501100.1.e4s1	-0.0621881	0.0638984	0.330659	0.95781	FALSE
PF3D7_1254000.iso1.exon2.amp1	0.00882851	0.0519576	0.865107	1.00614	FALSE
PF3D7_1219300.iso1.exon2.amp1	0.0843795	0.0329626	0.0106098	1.06023	FALSE
PF3D7_0711700.e1s1	0.0846343	0.0354305	0.0170807	1.06042	FALSE
PF3D7_0823800.1o1	0.0588596	0.0340471	0.0841428	1.04164	FALSE
PF3D7_1445100.iso1.exon1.amp1	-0.00611301	0.0488192	0.900375	0.995772	FALSE
PF3D7_0412900.iso1.exon2.amp1	0.104547	0.0407847	0.0105027	1.07516	FALSE
PF3D7_0804500.e1s3	0.0979142	0.0310302	0.00164779	1.07023	TRUE
PF3D7_0900200.e2s1	-0.117628	0.0590727	0.0467116	0.921702	FALSE
PF3D7_1333600.iso1.exon1.amp1_seg1	0.0846803	0.0276111	0.00221796	1.06045	FALSE
PF3D7_0510400.1o1	0.0811993	0.055438	0.143304	1.0579	FALSE
PF3D7_0631800.iso1.exon2.amp1	0.0177733	0.0683132	0.794781	1.0124	FALSE
PF3D7_1100200.e1s3	0.0746088	0.0467146	0.110538	1.05308	FALSE
PF3D7_1130000.1o1	0.0117004	0.0338265	0.729491	1.00814	FALSE
PF3D7_0209000.s3	0.123344	0.0361744	0.000674864	1.08926	TRUE
PF3D7_1300300.e2s1	-0.17097	0.0777289	0.0280539	0.888246	FALSE
PF3D7_1212800	0.0940063	0.0356492	0.00848751	1.06733	FALSE
PF3D7_0806800.e1s1	0.0425881	0.0326992	0.193057	1.02996	FALSE
PF3D7_1216500.e1s1	0.106278	0.0472395	0.0246687	1.07645	FALSE
PF3D7_0732500.iso1.exon1.amp1	-0.0454395	0.0441084	0.303162	0.968995	FALSE
PF3D7_0114700.iso1.exon1.amp1	0.138021	0.0393491	0.000471157	1.10039	TRUE
PF3D7_1469600.e1s3	0.0715017	0.0375262	0.0570016	1.05081	FALSE
PF3D7_0704100.iso1.exon1.amp2_seg2	0.0821857	0.0440346	0.0622638	1.05862	FALSE
PF3D7_0800700.e3s1	-0.0355446	0.0413603	0.39032	0.975663	FALSE
PF3D7_1240900.iso1.exon4.amp2	0.0569021	0.0392551	0.147482	1.04023	FALSE
PF3D7_1359000.iso1.exon1.amp2_seg2	0.00887514	0.0438299	0.839572	1.00617	FALSE
PF3D7_0424200.iso1.exon1.amp2	-0.00410873	0.058034	0.943571	0.997156	FALSE
PF3D7_0421200.iso1.exon2.amp1	0.0405775	0.0521574	0.436754	1.02853	FALSE
PF3D7_0704600.iso1.exon5.amp3_seg1	0.0376836	0.057024	0.50886	1.02646	FALSE
PF3D7_1147800.1.e2s2	0.0877391	0.0376513	0.0199773	1.0627	FALSE
PF3D7_0706100.1o8	0.0650899	0.0300129	0.0303255	1.04615	FALSE
PF3D7_0808600.e1s1	0.0863215	0.0333582	0.00979411	1.06166	FALSE
PF3D7_0803600.14o15	0.0339974	0.0578963	0.557186	1.02385	FALSE
PF3D7_0421300.iso1.exon2.amp2	0.0922489	0.0350622	0.00863711	1.06603	FALSE
PF3D7_1237700.2o2	0.0872503	0.0348668	0.0124859	1.06234	FALSE
PF3D7_1100100.iso1.exon1.amp1	0.125413	0.0370947	0.00074894	1.09082	TRUE
PF3D7_0703700.e1s1	-0.0112471	0.0419824	0.788828	0.992234	FALSE
PF3D7_0930500.iso1.exon2.amp2	0.0518827	0.0400947	0.195947	1.03662	FALSE
PF3D7_1148700.2o2 (renamed in 2015)	0.0163835	0.0364058	0.652785	1.01142	FALSE
PF3D7_1408700.e3s1	0.0793175	0.0700068	0.257472	1.05652	FALSE
PF3D7_0830800.iso1.exon1.amp1	0.0289676	0.0553344	0.600736	1.02028	FALSE
PF3D7_1469600.e1s2	0.136229	0.0423587	0.00133889	1.09903	TRUE
PF3D7_0809900.iso1.exon1.amp1_seg2	0.0257336	0.0490303	0.599797	1.018	FALSE
PF3D7_0401600.iso1.exon1.amp1	0.127819	0.0426759	0.00280728	1.09264	FALSE
PF3D7_0713000.iso1.exon2.amp1	-0.0443414	0.0486315	0.36209	0.969732	FALSE
PF3D7_1209400.e1s1	0.0594048	0.0424951	0.16243	1.04204	FALSE
PF3D7_0826100.s1	0.083486	0.0348187	0.0166695	1.05958	FALSE
PF3D7_1438800.1o4	0.0743941	0.0294801	0.0117638	1.05292	FALSE
PF3D7_0831100.iso1.exon1.amp2	0.0420716	0.037601	0.263439	1.02959	FALSE
PF3D7_1103800.e1s1	-0.053008	0.0452626	0.241814	0.963924	FALSE
PF3D7_1021700.e1s3	-0.0162968	0.0387509	0.674167	0.988767	FALSE
PF3D7_0826100.s4	0.0930957	0.0399815	0.0200752	1.06666	FALSE
PF3D7_0509600.2o2	0.00697468	0.029229	0.811445	1.00485	FALSE
PF3D7_0731100.2o2	-0.186694	0.081488	0.0221563	0.878617	FALSE
PF3D7_0723900.e1s2	0.0981857	0.0455221	0.03124	1.07043	FALSE
PF3D7_1200300.e2s1	-0.0471512	0.0526773	0.37094	0.967846	FALSE
PF3D7_0529400.1.e9s1	0.0796306	0.0406511	0.0503897	1.05675	FALSE
PF3D7_1035100.1o1	0.0568974	0.0436857	0.193054	1.04023	FALSE
PF3D7_1329800.iso1.exon1.amp2	0.120353	0.0508286	0.0180724	1.087	FALSE
PF3D7_0713100.2o2	0.03235	0.0553337	0.558918	1.02268	FALSE
PF3D7_0712400.iso1.exon2.amp1	0.10986	0.035873	0.00225077	1.07912	FALSE
PF3D7_1202300.e31s1	0.0974096	0.0353097	0.00590296	1.06985	FALSE
PF3D7_0904900.e1s1	0.0723985	0.0382883	0.058914	1.05146	FALSE
PF3D7_0914000.1o1	0.0895268	0.0374818	0.0170902	1.06402	FALSE
PF3D7_1107900.iso1.exon1.amp2	0.0840448	0.0343282	0.0145159	1.05999	FALSE
PF3D7_1373400.iso1.exon2.amp1	-0.104744	0.0664158	0.115074	0.92997	FALSE
PF3D7_0101300.iso1.exon2.amp1	-0.156729	0.0667404	0.019041	0.897057	FALSE
PF3D7_1036500.1o1	0.0241039	0.0469753	0.607975	1.01685	FALSE
PF3D7_1304300.1o1	0.0490111	0.0404848	0.226318	1.03456	FALSE
PF3D7_0222700.iso1.exon2.amp1	-0.0427317	0.0502338	0.395153	0.970815	FALSE
PF3D7_0905300.s5	0.0585093	0.0334584	0.0806302	1.04139	FALSE
PF3D7_1255200.iso1.exon2.amp1	0.0162251	0.0429001	0.705353	1.01131	FALSE
PF3D7_0207300.iso1.exon3.amp1	0.0667419	0.0432379	0.122985	1.04735	FALSE
PF3D7_1021700.e1s2	0.058851	0.039366	0.13522	1.04164	FALSE
PF3D7_0906200.1o1	0.100183	0.0359724	0.00544827	1.07191	FALSE
PF3D7_0833500.iso1.exon2.amp1	-0.00126975	0.0362455	0.972061	0.99912	FALSE
PF3D7_1354200	-0.00720252	0.0419321	0.863654	0.99502	FALSE
PF3D7_0201000.iso1.exon1.amp1	0.00252378	0.0468067	0.95701	1.00175	FALSE
PF3D7_0902200.2o3	0.0885348	0.0552691	0.10948	1.06329	FALSE
PF3D7_1329100.e3s3	0.0479592	0.0391622	0.220988	1.0338	FALSE
PF3D7_1405500.1o1	0.0813514	0.0425424	0.0561148	1.05801	FALSE
PF3D7_1215100.e1s1	0.0660431	0.0401528	0.10031	1.04684	FALSE
PF3D7_1242000.1o1	0.0990718	0.0360489	0.00609315	1.07108	FALSE
PF3D7_0310200.e1s3	0.0351147	0.0336498	0.29694	1.02464	FALSE
PF3D7_1133400	0.0341812	0.0682508	0.616604	1.02398	FALSE
PF3D7_1459600.iso1.exon2.amp1	0.0648521	0.0489979	0.185933	1.04598	FALSE
PF3D7_0501100.iso2.exon3.amp1	-0.0626248	0.06108	0.30546	0.95752	FALSE
PF3D7_0830800.iso1.exon1.amp2	-0.0534032	0.0424907	0.209096	0.96366	FALSE
PF3D7_1134500.s2	0.059689	0.0370228	0.107212	1.04224	FALSE
PF3D7_1119900.iso1.exon1.amp1	-0.00514149	0.0418045	0.902139	0.996443	FALSE
PF3D7_0527900.1o1	0.0353317	0.039149	0.367001	1.02479	FALSE
PF3D7_0627300.1o1	0.0448192	0.0349781	0.200352	1.03155	FALSE
PF3D7_0301900.1o1	0.0516557	0.0409337	0.207251	1.03645	FALSE
PF3D7_1238100.e1	0.0639484	0.0327694	0.0512658	1.04532	FALSE
PF3D7_0113100.iso1.exon1.amp1	0.0327763	0.0465249	0.481283	1.02298	FALSE
PF3D7_1041300.iso1.exon2.amp1	0.096498	0.0393563	0.0143711	1.06917	FALSE
PF3D7_0702300.e2	-0.0392837	0.0368682	0.286886	0.973138	FALSE
PF3D7_0220600.2o2	-0.0868575	0.0439353	0.0483077	0.941571	FALSE
PF3D7_0112100.1o1	0.105772	0.0569387	0.0634982	1.07607	FALSE
PF3D7_1249800.e1s3	0.065781	0.0407094	0.106421	1.04665	FALSE
PF3D7_0700400.iso1.exon3.amp1	-0.14933	0.0779952	0.0558132	0.901669	FALSE
PF3D7_0937300.iso1.exon2.amp1	-0.0704442	0.0509737	0.167273	0.952345	FALSE
PF3D7_1363400.iso1.exon1.amp1	0.0228273	0.030923	0.460559	1.01595	FALSE
PF3D7_0318300.e3s1	0.0292865	0.0290398	0.313447	1.02051	FALSE
PF3D7_0207300.iso1.exon2.amp1	0.0135995	0.0323315	0.674114	1.00947	FALSE
PF3D7_1444100.e6s1	-0.0489373	0.049844	0.326418	0.966648	FALSE
PF3D7_0511400	0.0679038	0.0509245	0.182681	1.04819	FALSE
PF3D7_0207000.2o2	-0.110717	0.0522048	0.0341698	0.926128	FALSE
PF3D7_1150400.iso1.exon2.amp1	-0.131437	0.0720752	0.0684928	0.912921	FALSE
PF3D7_0525800.e1s1	0.00926061	0.0494889	0.851599	1.00644	FALSE
PF3D7_1465300.e1	0.0364997	0.0422912	0.388303	1.02562	FALSE
PF3D7_0212700.1o1	0.0642309	0.0458878	0.161885	1.04553	FALSE
PF3D7_1203700.e3	0.105955	0.0332619	0.00148749	1.07621	TRUE
PF3D7_0412700.iso1.exon1.amp1	-0.167055	0.0744747	0.0250961	0.890659	FALSE
PF3D7_1240300.iso1.exon1.amp2	0.0435084	0.0395865	0.271986	1.03062	FALSE
PF3D7_0732400.iso1.exon1.amp1	0.00803529	0.0506621	0.87401	1.00559	FALSE
PF3D7_0102500.e1s2	0.0795161	0.0450805	0.0780429	1.05666	FALSE
PF3D7_0900700.iso1.exon1.amp1	-0.0911549	0.0568552	0.109171	0.938771	FALSE
PF3D7_0421100.iso1.exon2.amp1	0.0508398	0.0546118	0.352102	1.03587	FALSE
PF3D7_1434500.e2s2	0.0443458	0.0399907	0.267724	1.03122	FALSE
PF3D7_1472100.1o6	0.0693284	0.0408584	0.0900297	1.04923	FALSE
PF3D7_1200600.iso1.exon1.amp1	-0.0829678	0.0467159	0.0760195	0.944113	FALSE
PF3D7_1215400.1o1	0.044163	0.0372697	0.236301	1.03108	FALSE
PF3D7_0601200.iso1.exon2.amp1	-0.112262	0.0707175	0.112705	0.925136	FALSE
PF3D7_1252100.e8s2	-0.0270523	0.0572414	0.636596	0.981423	FALSE
PF3D7_1149000.e1s6 (renamed in 2015)	0.0972943	0.0536794	0.0701914	1.06977	FALSE
PF3D7_1445600.e4	0.00902117	0.0341907	0.791948	1.00627	FALSE
PF3D7_0108300.s2	0.0885421	0.0504244	0.0793887	1.0633	FALSE
PF3D7_1240400.iso1.exon1.amp1	0.0633758	0.0299041	0.0342974	1.04491	FALSE
PF3D7_1420700.e1	0.0797554	0.0391808	0.0420422	1.05684	FALSE
PF3D7_1239700.e1s1	-0.0756339	0.0505878	0.135186	0.948925	FALSE
PF3D7_1124500.1o1	0.098531	0.0455947	0.0309179	1.07068	FALSE
PF3D7_1354200.1o1	0.0609586	0.0297816	0.0409189	1.04316	FALSE
PF3D7_0302500.e1s1	-0.0102337	0.0563044	0.855808	0.992932	FALSE
PF3D7_0800200.e2s1	-0.0743051	0.0756166	0.326002	0.949799	FALSE
PF3D7_1023000.1o1	0.00257011	0.0453884	0.954855	1.00178	FALSE
PF3D7_0731500.e1s1 (renamed in 2015)	0.140761	0.0410584	0.000630739	1.10249	TRUE
PF3D7_0628200.s2 (renamed)	0.0301848	0.0411889	0.463819	1.02114	FALSE
PF3D7_1150400.iso1.exon1.amp1	0.0401561	0.0271481	0.139398	1.02823	FALSE
PF3D7_0701600.iso1.exon2.amp1	-0.150268	0.0677119	0.0266828	0.901083	FALSE
PF3D7_0421300.iso1.exon1.amp1	-0.150549	0.076087	0.0481153	0.900908	FALSE
PF3D7_0400400.iso1.exon1.amp1	-0.158594	0.0753081	0.0354453	0.895898	FALSE
PF3D7_1417200.e1s5	0.0891838	0.0293815	0.00246115	1.06377	FALSE
PF3D7_0808600.e1s2	0.0321203	0.0355369	0.366277	1.02251	FALSE
PF3D7_1012700.e1s2	0.0583329	0.0524561	0.266377	1.04126	FALSE
PF3D7_0829600.e2	0.0966416	0.0348566	0.00565972	1.06928	FALSE
PF3D7_0318500.iso1.exon1.amp3	0.0209749	0.0379212	0.5803	1.01464	FALSE
PF3D7_1409800.e1s1	-0.0498039	0.0380966	0.191393	0.966068	FALSE
PF3D7_0731600.e1s1	-0.114421	0.0577951	0.0479881	0.923753	FALSE
PF3D7_0501800.e1s2	-0.0454477	0.0491373	0.355223	0.968989	FALSE
PF3D7_0511600.1o1	0.100054	0.0508125	0.0492047	1.07181	FALSE
PF3D7_0400400.iso1.exon2.amp2	-0.0169613	0.041929	0.68591	0.988312	FALSE
PF3D7_0400100.iso1.exon1.amp1	0.0787567	0.049065	0.10876	1.05611	FALSE
PF3D7_0800300.e1s1	0.0655998	0.0356601	0.0661092	1.04652	FALSE
PF3D7_1348800.2o4	0.169208	0.0464515	0.000282901	1.12444	TRUE
PF3D7_0220700.2o2	0.0347249	0.0352196	0.324381	1.02436	FALSE
PF3D7_0410900.1o1	0.0288451	0.0492475	0.558191	1.0202	FALSE
PF3D7_1032700.1o1	0.0523449	0.0473276	0.268973	1.03695	FALSE
PF3D7_0600200.iso1.exon1.amp3	-0.00422515	0.0431086	0.921942	0.997076	FALSE
PF3D7_0600200.iso1.exon2.amp1	-0.203798	0.0638179	0.00144747	0.868262	TRUE
PF3D7_1254800.iso1.exon1.amp1	-0.0358545	0.0446851	0.422512	0.975454	FALSE
PF3D7_0110000.1o1	0.0281148	0.0527482	0.594146	1.01968	FALSE
PF3D7_0400100.iso1.exon1.amp2	0.0124064	0.0399336	0.756109	1.00864	FALSE
PF3D7_1253400.1o1	-0.067619	0.0408543	0.0981962	0.954212	FALSE
PF3D7_1125400.2o2	0.0651265	0.0297338	0.0287189	1.04618	FALSE
PF3D7_1036300.1o1	-0.0175173	0.0446067	0.694617	0.987931	FALSE
PF3D7_1137600.1o1 (renamed in 2015)	-0.0411863	0.0424881	0.332588	0.971856	FALSE
PF3D7_1213500.1o2	0.0426596	0.024858	0.0864306	1.03001	FALSE
PF3D7_1470500.5o6	0.0969398	0.050495	0.0551531	1.0695	FALSE
PF3D7_1322000.1o4	0.081206	0.0324546	0.0124945	1.0579	FALSE
PF3D7_1022300.2o6	0.132385	0.0395704	0.000850009	1.0961	TRUE
PF3D7_1000600.iso1.exon1.amp1	0.116338	0.0459481	0.0114874	1.08398	FALSE
PF3D7_0519900.1o1	0.034113	0.0265005	0.198286	1.02393	FALSE
PF3D7_0800100.iso1.exon2.amp1	0.0620877	0.0438031	0.156652	1.04398	FALSE
PF3D7_0808200.e1s1	0.0423778	0.0527982	0.422364	1.02981	FALSE
PF3D7_1103600.1o1	0.140496	0.0418906	0.000825149	1.10228	TRUE
PF3D7_0808700.iso1.exon2.amp1	-0.021148	0.0450896	0.639151	0.985448	FALSE
PF3D7_0410300.1o2	0.0352888	0.0597002	0.55458	1.02476	FALSE
PF3D7_0814600.e1s1	0.0472807	0.0323078	0.143643	1.03332	FALSE
PF3D7_0223200.iso1.exon2.amp1	-0.0125671	0.052916	0.812321	0.991327	FALSE
PF3D7_0223500.iso1.exon1.amp1	-0.227579	0.0640823	0.000400137	0.854067	TRUE
PF3D7_1225700.iso1.exon1.amp2_seg2	0.0606407	0.0423258	0.152236	1.04293	FALSE
PF3D7_1300100.iso1.exon1.amp1	0.0569751	0.0281917	0.0435332	1.04028	FALSE
PF3D7_0600200.iso1.exon1.amp1	0.00611523	0.0358796	0.864699	1.00425	FALSE
PF3D7_1447500.2o2	0.0572995	0.0287026	0.0461558	1.04052	FALSE
PF3D7_0628100.iso1.exon1.amp9	0.00311243	0.0457304	0.94575	1.00216	FALSE
PF3D7_0608100.iso1.exon1.amp1	0.0387261	0.0411467	0.346832	1.02721	FALSE
PF3D7_1346400.e1s4	0.0340749	0.0394491	0.387912	1.0239	FALSE
PF3D7_0115000.e2s1	0.0440028	0.0512713	0.390958	1.03097	FALSE
PF3D7_0324500.iso1.exon2.amp1	0.0393095	0.037577	0.295752	1.02762	FALSE
PF3D7_0513900.1o2	0.0187837	0.0479283	0.695202	1.0131	FALSE
PF3D7_0623400.1o1	-0.00984225	0.0441686	0.823708	0.993201	FALSE
PF3D7_0632300.iso1.exon2.amp1	-0.0310234	0.0593132	0.601053	0.978726	FALSE
PF3D7_0602500.1o1	0.0466283	0.0374897	0.213863	1.03285	FALSE
PF3D7_0105700.iso1.exon1.amp3	0.0512292	0.0520542	0.325267	1.03615	FALSE
PF3D7_0617400.e1s1 (renamed in 2015)	0.0770507	0.0328806	0.0192961	1.05486	FALSE
PF3D7_0221400.iso1.exon2.amp1	0.072209	0.0528029	0.171753	1.05133	FALSE
PF3D7_0115600.iso1.exon2.amp1	-0.102486	0.0577149	0.0760665	0.931427	FALSE
PF3D7_1206900.4o4	0.0249953	0.0552068	0.650816	1.01748	FALSE
PF3D7_1335400.iso1.exon2.amp3	0.0202089	0.0349739	0.563503	1.01411	FALSE
PF3D7_1014100.s1	-0.192218	0.0639432	0.00270898	0.875259	FALSE
PF3D7_0922800.iso1.exon4.amp3	0.0279306	0.0370009	0.450499	1.01955	FALSE
PF3D7_1036000.1o1	-0.265352	0.0761236	0.0005108	0.831996	TRUE
PF3D7_0102200.e1s1	0.125561	0.0365007	0.000604529	1.09093	TRUE
PF3D7_0220100.e2s1	0.00884344	0.0495714	0.858444	1.00615	FALSE
PF3D7_1301500.2o2	0.0239515	0.0526166	0.649053	1.01674	FALSE
PF3D7_1012200.1o2	0.0767674	0.0467764	0.101062	1.05465	FALSE
PF3D7_0324100.2o2	-0.0825233	0.0595279	0.165949	0.944404	FALSE
PF3D7_1150300.iso1.exon1.amp1	-0.0869049	0.0656599	0.185935	0.941541	FALSE
PF3D7_1317000.1o1	0.107999	0.0409724	0.00851441	1.07773	FALSE
PF3D7_0223300.iso1.exon2.amp1	-0.209946	0.0713764	0.00333869	0.86457	FALSE
PF3D7_1315000.1o2	0.0581768	0.0327224	0.0757091	1.04115	FALSE
PF3D7_1138400.e1s4	0.0412385	0.0428222	0.335759	1.029	FALSE
PF3D7_1240900.iso1.exon3.amp1	-0.152915	0.0757397	0.0437436	0.899431	FALSE
PF3D7_1352800.1o3	0.0198589	0.0371793	0.593358	1.01386	FALSE
PF3D7_0936100.1o1	0.138586	0.0409029	0.000729549	1.10083	TRUE
PF3D7_1349300.iso1.exon1.amp2	0.079346	0.0429416	0.0649159	1.05654	FALSE
PF3D7_1448500.e1s4	-0.00424465	0.0382448	0.911648	0.997062	FALSE
PF3D7_0500100.iso1.exon1.amp1	0.0568523	0.0281658	0.0437929	1.04019	FALSE
PF3D7_1013100.1o2	0.0358478	0.0504035	0.477107	1.02516	FALSE
PF3D7_0826100.s5	0.0474499	0.0354386	0.180881	1.03344	FALSE
PF3D7_1436300.e1s1	-0.0116415	0.0571977	0.838759	0.991963	FALSE
PF3D7_0207300.iso1.exon1.amp1	0.0600604	0.0286978	0.0366001	1.04251	FALSE
PF3D7_0913500.3o3	0.0815911	0.035297	0.0209934	1.05818	FALSE
PF3D7_1300200.iso1.exon1.amp1	0.00552747	0.0673483	0.934604	1.00384	FALSE
PF3D7_0619000.1.e6s1 (renamed in 2015)	0.0484275	0.0361299	0.180413	1.03414	FALSE
PF3D7_0113800.2o4	0.0421234	0.0460124	0.360149	1.02963	FALSE
PF3D7_1031000.1o1	0.0888648	0.0311131	0.00437156	1.06353	FALSE
PF3D7_0800500.iso1.exon2.amp1	-0.0365192	0.0562419	0.516271	0.975005	FALSE
PF3D7_0300800.iso1.exon2.amp1	-0.0648684	0.0577471	0.261557	0.956033	FALSE
PF3D7_1335900	0.0304864	0.0318726	0.339034	1.02136	FALSE
PF3D7_0712600.iso1.exon1.amp1	-0.0664592	0.0780063	0.394423	0.954979	FALSE
PF3D7_1351800.1.1o1	0.0307441	0.0714439	0.667047	1.02154	FALSE
PF3D7_0600500.iso1.exon2.amp1	0.00714697	0.0787696	0.927722	1.00497	FALSE
PF3D7_0323300.1o1	0.0373392	0.0451077	0.407983	1.02622	FALSE
PF3D7_1200400.iso1.exon1.amp2	-0.000452436	0.0450289	0.991985	0.999686	FALSE
PF3D7_0622800.s1 (renamed)	0.00718388	0.0530767	0.892362	1.00499	FALSE
PF3D7_1200200.iso1.exon1.amp1	-0.0482787	0.0627723	0.442001	0.96709	FALSE
PF3D7_1470100.e1s2	0.0451793	0.0446091	0.311396	1.03181	FALSE
PF3D7_1400500.iso1.exon1.amp1	-0.00404645	0.0620366	0.948006	0.997199	FALSE
PF3D7_0207300.iso1.exon5.amp1	0.0471758	0.0291798	0.106236	1.03324	FALSE
PF3D7_1037000.iso1.exon3.amp1	-0.0174544	0.0662045	0.792106	0.987974	FALSE
PF3D7_0401300.iso1.exon2.amp1	-0.0864445	0.0555073	0.119686	0.941841	FALSE
PF3D7_1228800.e1s1	0.0635983	0.0346024	0.0663467	1.04507	FALSE
PF3D7_1240100.1o1	0.0344232	0.0415225	0.407277	1.02415	FALSE
PF3D7_1200100.iso1.exon1.amp2	-0.00918269	0.0508693	0.856783	0.993655	FALSE
PF3D7_0100600.iso1.exon1.amp1	-0.0346837	0.09307	0.709475	0.976246	FALSE
PF3D7_0425800.iso1.exon2.amp1	-0.14705	0.0754131	0.0514493	0.903095	FALSE
PF3D7_0407700.e2s2	0.15238	0.0524673	0.0037576	1.1114	FALSE
PF3D7_0726400.e6s2	0.00552525	0.054702	0.919565	1.00384	FALSE
PF3D7_0702300.2o2	-0.144984	0.0608858	0.0174302	0.904389	FALSE
PF3D7_0900500.iso1.exon1.amp1	-0.0255839	0.0631446	0.685439	0.982423	FALSE
PF3D7_0809100.iso1.exon1.amp1	-0.115274	0.0746346	0.122762	0.923207	FALSE
PF3D7_0901100.iso1.exon1.amp1	-0.145281	0.0541431	0.00740426	0.904203	FALSE
PF3D7_1330500.1o1	0.0657276	0.0447326	0.142037	1.04661	FALSE
PF3D7_0113100.iso1.exon2.amp2	0.0169189	0.0366992	0.644882	1.0118	FALSE
PF3D7_0712900.iso1.exon1.amp1	-0.241448	0.0714552	0.000754023	0.845896	TRUE
PF3D7_0833200.iso1.exon3.amp1	-0.0274482	0.0533711	0.607157	0.981154	FALSE
PF3D7_1101700.iso1.exon2.amp1	-0.122544	0.0711268	0.0851999	0.918566	FALSE
PF3D7_0324900.iso1.exon2.amp1	-0.00894819	0.0452691	0.843344	0.993817	FALSE
PF3D7_1040400.iso1.exon2.amp1	-0.060782	0.0546357	0.266178	0.958744	FALSE
PF3D7_0223300 (renamed)	-0.196837	0.0717652	0.00619493	0.872461	FALSE
PF3D7_0511400.1o1	0.0388061	0.0450299	0.389001	1.02726	FALSE
PF3D7_1101300.iso1.exon1.amp1	-0.0824455	0.0629953	0.190902	0.944455	FALSE
PF3D7_0732200.iso1.exon2.amp1	-0.0596139	0.0694112	0.390617	0.959521	FALSE
PF3D7_1476100.1o1	0.126285	0.0412819	0.00227607	1.09148	FALSE
PF3D7_0505000.iso1.exon1.amp2	0.0844915	0.0341094	0.0134019	1.06031	FALSE
PF3D7_0732300.iso1.exon1.amp1	0.0002334	0.0534588	0.996517	1.00016	FALSE
PF3D7_1041200.iso1.exon2.amp1	-0.0984444	0.0653622	0.132331	0.93404	FALSE
PF3D7_1035900.1o1	0.0421289	0.0801478	0.599248	1.02963	FALSE
PF3D7_1477600.1o3	0.020499	0.0326353	0.530057	1.01431	FALSE
PF3D7_0617400.e1s3 (renamed in 2015)	-0.00106494	0.0456366	0.981387	0.999262	FALSE
PF3D7_0937700.iso1.exon2.amp1	-0.0933488	0.0620862	0.133	0.937344	FALSE
PF3D7_0115200.iso1.exon2.amp1	-0.0952153	0.0634128	0.133521	0.936133	FALSE
PF3D7_1406300.1o1	0.129806	0.0546558	0.017728	1.09415	FALSE
PF3D7_0223400.iso1.exon2.amp1	-0.0810246	0.0659992	0.219847	0.945386	FALSE
PF3D7_1139500.1.e1s1	-0.0094557	0.0445012	0.831772	0.993467	FALSE
PF3D7_0830600.2o2	-0.0473389	0.0543728	0.384151	0.96772	FALSE
PF3D7_0821400.e2s1	0.0860335	0.0354067	0.0152701	1.06145	FALSE
PF3D7_0832500.iso1.exon3.amp1	-0.0543236	0.0454816	0.232586	0.963046	FALSE
PF3D7_1035700.e1s1	-0.0930298	0.0654874	0.155736	0.937552	FALSE
PF3D7_1000500.iso1.exon3.amp1	-0.117527	0.0755073	0.11989	0.921767	FALSE
PF3D7_0207500.e3s1	0.011113	0.0495478	0.822577	1.00773	FALSE
PF3D7_0400300.iso1.exon1.amp1	-0.100421	0.0584588	0.0861247	0.932761	FALSE
PF3D7_1302000.2o2	-0.0479303	0.0398803	0.229689	0.967323	FALSE
PF3D7_1101100.iso1.exon1.amp1	-0.0661346	0.0556788	0.235184	0.955194	FALSE
PF3D7_0617700.iso1.exon1.amp1	-0.0261291	0.0534363	0.62496	0.982052	FALSE
PF3D7_1300300.e2s1 (renamed in 2015)	-0.157071	0.0747015	0.0357323	0.896844	FALSE
PF3D7_0315400.1o1	-0.0354783	0.0543227	0.513832	0.975708	FALSE
PF3D7_0425900.iso1.exon2.amp1	-0.056851	0.0603499	0.346396	0.96136	FALSE
PF3D7_1040300.iso1.exon2.amp1	-0.0865759	0.0613655	0.15859	0.941755	FALSE
PF3D7_0935800.e9	-0.139293	0.0655024	0.0336906	0.907964	FALSE
PF3D7_0705000.e1s1	0.0500321	0.0358961	0.16367	1.03529	FALSE
PF3D7_1253700.iso1.exon1.amp1	-0.00292764	0.046512	0.949823	0.997973	FALSE
PF3D7_0800700.e1s1	-0.0246738	0.0398271	0.535706	0.983043	FALSE
PF3D7_1023200.1o1	0.0790821	0.0513729	0.124012	1.05635	FALSE
PF3D7_1147800.iso2.exon2.amp1	0.0984691	0.0346161	0.00453252	1.07064	FALSE
PF3D7_0500400.iso1.exon1.amp1	-0.0266316	0.0700667	0.703955	0.98171	FALSE
PF3D7_0732900.iso1.exon2.amp1	-0.141346	0.0646485	0.0290067	0.906673	FALSE
PF3D7_0500800.e2s1	-0.150836	0.0592662	0.011067	0.900728	FALSE
PF3D7_0100100.iso1.exon1.amp2	0.0348247	0.0351564	0.322125	1.02443	FALSE
PF3D7_0501100.1.e3s1	-0.0737912	0.0651619	0.257711	0.950138	FALSE
PF3D7_0732700.iso1.exon2.amp1	0.0331676	0.100949	0.742555	1.02326	FALSE
PF3D7_0809600.iso1.exon1.amp5_seg2	-0.0222662	0.0374743	0.552523	0.984685	FALSE
PF3D7_1302200.1o1	0.0291406	0.0343323	0.396195	1.0204	FALSE
PF3D7_1337300.1o2	0.0847312	0.0413128	0.0405164	1.06049	FALSE
PF3D7_0718100.iso1.exon1.amp2	-0.0165991	0.0352783	0.638082	0.98856	FALSE
PF3D7_0710400	0.0508926	0.0421898	0.22798	1.03591	FALSE
PF3D7_1308200.e2s1	0.0248373	0.0368683	0.500665	1.01736	FALSE
PF3D7_1472300.2o9	0.0359027	0.0398753	0.368126	1.0252	FALSE
PF3D7_0532900.iso1.exon2.amp1	-0.0496805	0.0527176	0.346208	0.96615	FALSE
PF3D7_0600700.iso1.exon1.amp1	-0.0421204	0.0613124	0.492245	0.971226	FALSE
PF3D7_0207700.4o4	0.00640802	0.0467812	0.891074	1.00445	FALSE
PF3D7_0937800.iso1.exon2.amp1	0.0568106	0.0370696	0.125689	1.04016	FALSE
PF3D7_0101900.iso1.exon1.amp1	0.0686105	0.06827	0.315133	1.04871	FALSE
PF3D7_0829600.1o1	0.0726713	0.042401	0.0868392	1.05166	FALSE
PF3D7_1041100.iso1.exon2.amp1	-0.0920019	0.0642958	0.152749	0.93822	FALSE
PF3D7_1101200.iso1.exon1.amp1	-0.00784991	0.0925816	0.932445	0.994574	FALSE
PF3D7_1236000.1o1	0.0407267	0.0526097	0.439028	1.02863	FALSE
PF3D7_0712600.iso1.exon2.amp2	0.0675531	0.0333694	0.04318	1.04794	FALSE
PF3D7_1400600.iso1.exon1.amp1	-0.0678326	0.0569487	0.233875	0.95407	FALSE
PF3D7_0833400.iso1.exon3.amp1	-0.123482	0.056934	0.0303149	0.917969	FALSE
PF3D7_1479600.iso1.exon2.amp1	0.01065	0.0571576	0.852224	1.00741	FALSE
PF3D7_0936400.2o2	9.38859e-05	0.0430088	0.998259	1.00007	FALSE
PF3D7_1410400.e1s1	-0.0629892	0.0799867	0.431169	0.957279	FALSE
PF3D7_0700500.iso1.exon3.amp1	-0.141264	0.0605489	0.0198324	0.906725	FALSE
PF3D7_1479700.iso1.exon2.amp1	-0.0942072	0.064293	0.143142	0.936787	FALSE
PF3D7_1100500.iso1.exon1.amp1	-0.0746387	0.0519646	0.151202	0.94958	FALSE
PF3D7_0419700.1o1	-0.0192558	0.0479716	0.688207	0.986742	FALSE
PF3D7_0728200.2o2	0.0152164	0.0426825	0.721535	1.0106	FALSE
PF3D7_0300200.iso1.exon1.amp1	-0.126581	0.0658496	0.0548397	0.916	FALSE
PF3D7_0906500.1o1	-0.113337	0.0726136	0.118866	0.924448	FALSE
PF3D7_1028700.1o1	0.0316909	0.0646468	0.624083	1.02221	FALSE
PF3D7_1150000.iso1.exon2.amp1	0.0203374	0.0532424	0.702555	1.0142	FALSE
PF3D7_0527200.e2s1	-0.0109625	0.0418944	0.793628	0.99243	FALSE
PF3D7_0421100.iso1.exon2.amp2	0.0245395	0.0281757	0.383981	1.01715	FALSE
PF3D7_0324400.iso1.exon2.amp1	-0.0845848	0.0562515	0.13296	0.943056	FALSE
PF3D7_1102800.iso1.exon1.amp1	-0.0795591	0.0799218	0.31974	0.946347	FALSE
PF3D7_0506200.1o1	-0.0186679	0.0458688	0.684102	0.987144	FALSE
PF3D7_1017100.1o1	0.0372618	0.0462504	0.420624	1.02616	FALSE
PF3D7_1106300.2o6	0.0219013	0.0618488	0.723327	1.0153	FALSE
PF3D7_0413300.iso1.exon2.amp1	-0.0832662	0.0486146	0.0870458	0.943918	FALSE
PF3D7_1300700.iso1.exon1.amp1	-0.0927765	0.0592581	0.117734	0.937716	FALSE
PF3D7_1000100.iso1.exon2.amp1	-0.136887	0.0852552	0.108657	0.90948	FALSE
PF3D7_1227200.iso1.exon1.amp2	0.0933367	0.0386365	0.0158708	1.06683	FALSE
PF3D7_0719000.1o1	-0.0415064	0.0740971	0.575487	0.97164	FALSE
PF3D7_0207400.4o4	0.0411821	0.0348186	0.237169	1.02896	FALSE
PF3D7_1322100.iso1.exon1.amp3	-0.0262883	0.0634976	0.678955	0.981943	FALSE
PF3D7_0808800.iso1.exon1.amp1	-0.13739	0.060299	0.0228967	0.909162	FALSE
PF3D7_0222600.iso1.exon2.amp1	-0.115584	0.065209	0.0765958	0.923008	FALSE
PF3D7_0632000.iso1.exon2.amp1	-0.0658489	0.0630684	0.296684	0.955383	FALSE
PF3D7_0721100	-0.00821954	0.0531371	0.877099	0.994319	FALSE
PF3D7_1228700.iso1.exon1.amp1_seg2	0.0798506	0.0407546	0.0503397	1.05691	FALSE
PF3D7_1100400.iso1.exon2.amp1	-0.0502292	0.0534846	0.347877	0.965783	FALSE
PF3D7_0532300.e2s1	-0.0153118	0.0652171	0.814424	0.989443	FALSE
PF3D7_0400500.iso1.exon2.amp1	-0.0447653	0.0674743	0.507192	0.969448	FALSE
PF3D7_1347200.e1s1	0.0455767	0.0542514	0.401042	1.0321	FALSE
PF3D7_0310500.e1s2	-0.0060653	0.0419721	0.885127	0.995805	FALSE
PF3D7_1300500.iso1.exon2.amp1	-0.0969253	0.0628975	0.123615	0.935024	FALSE
PF3D7_0936300.2o2	0.0256311	0.0692813	0.711489	1.01792	FALSE
PF3D7_0804500.e1s1	0.109687	0.0380567	0.00402897	1.07899	FALSE
PF3D7_0402000 (renamed)	0.0374471	0.0292972	0.201466	1.0263	FALSE
PF3D7_0219700.2o2	-0.00255019	0.0585612	0.965273	0.998234	FALSE
PF3D7_0200300.iso1.exon1.amp1	-0.0495126	0.0370175	0.181332	0.966263	FALSE
PF3D7_1201200.2o2	0.0233566	0.0695901	0.737215	1.01632	FALSE
PF3D7_0523800.1o1	0.0225414	0.0396326	0.569639	1.01575	FALSE
PF3D7_1125700.6o6	0.0414888	0.0585219	0.478515	1.02918	FALSE
PF3D7_1040600.iso1.exon2.amp1	-0.142326	0.0509445	0.00530432	0.906057	FALSE
PF3D7_0207600.e4s1	0.0357877	0.0421012	0.395495	1.02512	FALSE
PF3D7_1255100.iso1.exon2.amp1	-0.0611671	0.0609913	0.316147	0.958488	FALSE
PF3D7_0917900.e2	0.00669801	0.0548592	0.902847	1.00465	FALSE
PF3D7_0731200.2o2	-0.0615442	0.0639808	0.336311	0.958238	FALSE
PF3D7_1302200	0.0636839	0.0395069	0.107267	1.04513	FALSE
PF3D7_0901800.2o2	-0.0791632	0.0459884	0.0854758	0.946607	FALSE
PF3D7_1036400.e2s2	-0.156507	0.0795302	0.0493408	0.897195	FALSE
PF3D7_1103700.e1s1	-0.0387439	0.0464436	0.404349	0.973502	FALSE
PF3D7_0300500.iso1.exon1.amp1	-0.0539562	0.0494561	0.275526	0.963291	FALSE
PF3D7_1254400.iso1.exon2.amp1	-0.0771643	0.0586192	0.188337	0.947919	FALSE
PF3D7_1040000.iso1.exon2.amp1	-0.00731687	0.0599111	0.90282	0.994941	FALSE
PF3D7_0324800.iso1.exon2.amp1	-0.0516715	0.0638781	0.41875	0.964818	FALSE
PF3D7_1252300.iso1.exon2.amp1	-0.102845	0.0492763	0.0371177	0.931195	FALSE
PF3D7_0901400.iso1.exon2.amp1	-0.108069	0.0593716	0.0690099	0.927829	FALSE
PF3D7_1359800.iso1.exon3.amp1	0.0604298	0.0293358	0.0396492	1.04278	FALSE
PF3D7_0712000.iso1.exon1.amp1	-0.183043	0.0747844	0.0145425	0.880843	FALSE
PF3D7_0509700.e4s1	0.0690563	0.0490102	0.159124	1.04903	FALSE
PF3D7_1305700.1o1	0.00209788	0.0949847	0.982383	1.00146	FALSE
PF3D7_0700200.iso1.exon3.amp1	-0.0943911	0.061281	0.123786	0.936667	FALSE
PF3D7_1100300.iso1.exon2.amp1	-0.0573565	0.0802376	0.47487	0.961023	FALSE
PF3D7_1334200.e1s1	0.0923361	0.0440481	0.0362966	1.0661	FALSE
PF3D7_1334400.1o1	-0.0145768	0.0424443	0.73134	0.989947	FALSE
PF3D7_1035300.iso1.exon1.amp1	-0.0736736	0.0685349	0.282629	0.950215	FALSE
PF3D7_0301700.e2s1	-0.159882	0.063264	0.0116419	0.895098	FALSE
PF3D7_1328200.iso1.exon1.amp2_seg1	0.00196907	0.0649154	0.975807	1.00137	FALSE
PF3D7_0412900.iso1.exon2.amp2	-0.119564	0.0557045	0.0320688	0.920466	FALSE
PF3D7_0502400.1o1	0.0569037	0.0629773	0.366435	1.04023	FALSE
PF3D7_0313100.1o4	0.0157737	0.0497372	0.7512	1.01099	FALSE
PF3D7_0413200.iso1.exon1.amp1	-0.113145	0.0528522	0.0325197	0.92457	FALSE
PF3D7_0207400.2o4	0.0371699	0.0395305	0.347286	1.0261	FALSE
PF3D7_1127900.3o3	-0.026714	0.0551353	0.628119	0.981654	FALSE
PF3D7_0424600.e2s1	-0.0488906	0.0601548	0.416547	0.966679	FALSE
PF3D7_0211200.1o1	-0.0459341	0.0369239	0.213768	0.968662	FALSE
PF3D7_0937500.iso1.exon1.amp1	-0.0973502	0.0638345	0.127548	0.934748	FALSE
PF3D7_0100800.iso1.exon2.amp1	-0.0631256	0.0549469	0.250878	0.957188	FALSE
PF3D7_0627400.1o1	0.0309069	0.0343222	0.368063	1.02165	FALSE
PF3D7_0200500.iso1.exon1.amp1	-0.142694	0.0647855	0.0278405	0.905826	FALSE
PF3D7_0832800.iso1.exon3.amp1	-0.0649159	0.0562566	0.248792	0.956001	FALSE
PF3D7_0701800.iso1.exon1.amp1	-0.0490919	0.0670564	0.464271	0.966545	FALSE
PF3D7_0712400.iso1.exon2.amp2	-0.0531486	0.0494005	0.28223	0.963831	FALSE
PF3D7_0620200.1o1	0.00679058	0.0335167	0.839485	1.00472	FALSE
PF3D7_0318600.iso1.exon1.amp1	0.0765183	0.0547573	0.162584	1.05447	FALSE
PF3D7_0713400.2o2	0.0989072	0.0433174	0.0226095	1.07096	FALSE
PF3D7_0223500.iso1.exon2.amp1	-0.0427474	0.0435789	0.326857	0.970804	FALSE
PF3D7_1361700.e1	-0.0938089	0.0540369	0.0828523	0.937046	FALSE
PF3D7_0818900	-0.00904995	0.0778819	0.907515	0.993747	FALSE
PF3D7_0200100 (renamed)	-0.00376207	0.0512171	0.941459	0.997396	FALSE
PF3D7_1147800.iso2.exon1.amp1	0.0813992	0.0422552	0.0543258	1.05804	FALSE
PF3D7_0405300.iso1.exon1.amp2	-0.129644	0.0593417	0.0291293	0.914057	FALSE
PF3D7_0425500.iso1.exon1.amp1	-0.0939511	0.0701119	0.180528	0.936953	FALSE
PF3D7_0200800.iso1.exon3.amp1	-0.0581366	0.0500124	0.245318	0.960504	FALSE
PF3D7_1200500.iso1.exon1.amp1	-0.132564	0.0654796	0.0431695	0.912209	FALSE
PF3D7_1243900.iso1.exon5.amp1	0.0358534	0.0344295	0.297948	1.02516	FALSE
PF3D7_1040700.iso1.exon2.amp1	-0.131039	0.0575214	0.0229198	0.913173	FALSE
PF3D7_0425100.2o2	-0.00127765	0.0527206	0.98067	0.999115	FALSE
PF3D7_0405300.iso1.exon1.amp1	-0.119653	0.0793934	0.132086	0.920409	FALSE
PF3D7_0501200.e2	-0.110145	0.0774772	0.155425	0.926495	FALSE
PF3D7_1000300.iso1.exon1.amp1	-0.0301505	0.0513021	0.556856	0.979318	FALSE
PF3D7_1479400.iso1.exon2.amp1	0.0606946	0.0883774	0.492381	1.04297	FALSE
PF3D7_1102700.iso1.exon1.amp1	-0.0185372	0.0665287	0.780579	0.987233	FALSE
PF3D7_0800400.iso1.exon3.amp1	-0.0898491	0.0600486	0.134881	0.939621	FALSE
PF3D7_0833100.iso1.exon3.amp1	-0.0987649	0.0584301	0.0912641	0.933832	FALSE
PF3D7_0101000.iso1.exon1.amp1	-0.109946	0.0628076	0.0803182	0.926623	FALSE
PF3D7_0632100.iso1.exon1.amp1	-0.110521	0.059112	0.0618041	0.926254	FALSE
PF3D7_1212000 (renamed)	0.02755	0.0422966	0.514961	1.01928	FALSE
PF3D7_0408600	0.0789102	0.0408854	0.05387	1.05622	FALSE
PF3D7_1300400.iso1.exon2.amp1	-0.0468952	0.0781396	0.548537	0.968017	FALSE
PF3D7_0414700.1o1	0.0919272	0.0433494	0.0341871	1.06579	FALSE
PF3D7_1410100.1o7	0.0352473	0.0594273	0.553231	1.02473	FALSE
PF3D7_1372700.iso1.exon2.amp1	-0.0558486	0.0627099	0.373354	0.962028	FALSE
PF3D7_1149100.1.2o2	0.0997061	0.0585437	0.0888427	1.07156	FALSE
PF3D7_0901300.iso1.exon2.amp1	-0.100155	0.0595754	0.0930307	0.932933	FALSE
PF3D7_0500800.e1s1	-0.0201718	0.0303297	0.50614	0.986115	FALSE
PF3D7_0115300.iso1.exon2.amp1	0.0176775	0.0534947	0.741123	1.01233	FALSE
PF3D7_0900600.iso1.exon1.amp1	-0.0985803	0.0659698	0.135389	0.933952	FALSE
PF3D7_0727800.iso1.exon1.amp1	-0.00413979	0.0445846	0.926038	0.997135	FALSE
PF3D7_1040500.iso1.exon2.amp1	-0.100127	0.0630479	0.112559	0.932951	FALSE
PF3D7_1321100.e4s1	0.0620897	0.0369108	0.0928344	1.04398	FALSE
PF3D7_0833000.iso1.exon3.amp1	-0.116977	0.0667761	0.0801017	0.922118	FALSE
PF3D7_1335100	-0.173768	0.0710142	0.014569	0.886524	FALSE
PF3D7_0821500.1o1	-0.0202886	0.0534234	0.704193	0.986035	FALSE
PF3D7_1139300.e2s3	-0.0153217	0.0522126	0.769238	0.989436	FALSE
PF3D7_1478800.2o2	-0.073597	0.0464188	0.113152	0.950266	FALSE
PF3D7_0201500.2o2	-0.0407765	0.0565703	0.471185	0.972132	FALSE
PF3D7_0222500.iso1.exon2.amp1	0.0107492	0.0642267	0.867116	1.00748	FALSE
PF3D7_0200600.iso1.exon1.amp1	-0.0921621	0.0667612	0.167732	0.938116	FALSE
PF3D7_1100200.e1s1	-0.0241199	0.0442538	0.585845	0.98342	FALSE
PF3D7_1371900.2o2	0.118781	0.0581773	0.0414285	1.08582	FALSE
PF3D7_0623700.iso1.exon1.amp2	-0.057631	0.0435467	0.185979	0.960841	FALSE
PF3D7_0908800.1o2	-0.00648095	0.0434939	0.881576	0.995518	FALSE
PF3D7_1373300.iso1.exon2.amp1	-0.135101	0.0659482	0.0407482	0.910606	FALSE
PF3D7_0632700.iso1.exon2.amp1	-0.0902505	0.0631144	0.153027	0.93936	FALSE
PF3D7_1400400.iso1.exon1.amp1	-0.0917037	0.0618789	0.138642	0.938414	FALSE
PF3D7_1480000.iso1.exon2.amp1	-0.0984459	0.0647093	0.128469	0.934039	FALSE
PF3D7_0808900.iso1.exon1.amp1	-0.0535283	0.050878	0.292998	0.963577	FALSE
PF3D7_1439000.1o2	0.023822	0.0402855	0.554426	1.01665	FALSE
PF3D7_0901500.iso1.exon2.amp1	-0.0947375	0.0610391	0.120943	0.936443	FALSE
PF3D7_1000400.iso1.exon1.amp1	-0.128149	0.0625106	0.0406066	0.915004	FALSE
PF3D7_1300600.iso1.exon1.amp1	0.00142248	0.0741969	0.984708	1.00099	FALSE
PF3D7_1301700.2o2	0.0583495	0.0532646	0.273562	1.04127	FALSE
PF3D7_0200200.iso1.exon1.amp1	-0.0521328	0.0639848	0.415389	0.964509	FALSE
PF3D7_0400900.iso1.exon1.amp1	-0.0541963	0.0644055	0.400267	0.963131	FALSE
PF3D7_0202000.e2s1	0.0231957	0.0484211	0.632008	1.01621	FALSE
PF3D7_0423700.1o1	0.0793068	0.0636226	0.21285	1.05651	FALSE
PF3D7_0911900.2o2	0.035635	0.057815	0.537788	1.02501	FALSE
PF3D7_0100200.iso1.exon1.amp1	-0.090775	0.0622631	0.145158	0.939018	FALSE
PF3D7_0930300.s2	-0.0900641	0.0755547	0.233514	0.939481	FALSE
PF3D7_0632400.iso1.exon2.amp1	-0.0951524	0.0672188	0.157198	0.936173	FALSE
PF3D7_0301700.e1s1	-0.0183105	0.04458	0.681352	0.987388	FALSE
PF3D7_0400100.iso1.exon1.amp3	-0.0898695	0.0508351	0.0773721	0.939608	FALSE
PF3D7_0632500.iso1.exon2.amp1	-0.0505395	0.0446591	0.258029	0.965575	FALSE
PF3D7_1121600.iso1.exon2.amp1	-0.0948239	0.0768701	0.217641	0.936387	FALSE
PF3D7_0402400.2o2	-0.2027	0.0724918	0.00526469	0.868923	FALSE
PF3D7_0300700.iso1.exon2.amp1	-0.0408142	0.0732063	0.577288	0.972106	FALSE
PF3D7_1323500.1o1	0.0832335	0.0456086	0.0682903	1.05939	FALSE
PF3D7_0930300.s1	-0.0206238	0.0857902	0.810068	0.985806	FALSE
PF3D7_1116000.iso1.exon2.amp2	-0.157587	0.0825187	0.0564401	0.896523	FALSE
PF3D7_1438800.2o4	0.00379479	0.0295289	0.897769	1.00263	FALSE
PF3D7_0104000.3o3	0.00897177	0.0359322	0.802879	1.00624	FALSE
PF3D7_1353700.1o1	-0.090151	0.065686	0.170214	0.939424	FALSE
PF3D7_1348800.3o4	0.0639806	0.0433385	0.140162	1.04535	FALSE
PF3D7_0620000.1o1	0.0577412	0.0487935	0.236925	1.04083	FALSE
PF3D7_1254200.iso1.exon2.amp1	-0.103988	0.0596619	0.0816331	0.930458	FALSE
PF3D7_1122700.1o1	-0.123263	0.0585242	0.0354228	0.918109	FALSE
PF3D7_0600300.iso1.exon1.amp1	-0.0993443	0.068833	0.149242	0.933457	FALSE
PF3D7_0937400.iso1.exon2.amp1	-0.0835103	0.0557353	0.134344	0.943759	FALSE
PF3D7_1254500.iso1.exon2.amp1	-0.0438053	0.0537682	0.415424	0.970093	FALSE
PF3D7_1038400.e3s1	-0.0631263	0.0586916	0.28237	0.957188	FALSE
PF3D7_1353100.e2s1	-0.0630099	0.0662918	0.342079	0.957265	FALSE
PF3D7_0220000.e2s1	-0.0635737	0.095556	0.506002	0.956891	FALSE
PF3D7_0206000.s2	0.0619078	0.046381	0.18224	1.04385	FALSE
PF3D7_0801000.e2s2	-0.0899132	0.0614127	0.143469	0.939579	FALSE
PF3D7_0500500.iso1.exon1.amp1	0.0233183	0.0606994	0.700937	1.01629	FALSE
PF3D7_0403600.2o2	-0.00535392	0.0567921	0.924911	0.996296	FALSE
PF3D7_1129100.e1s1	-0.0400269	0.0688675	0.561218	0.972637	FALSE
PF3D7_0701100.iso1.exon3.amp1	-0.112577	0.0668779	0.0926086	0.924934	FALSE
PF3D7_1015900.e2s1	-0.0768995	0.0592128	0.194331	0.948093	FALSE
PF3D7_1314500.iso1.exon2.amp1	0.121205	0.0963132	0.208508	1.08764	FALSE
PF3D7_0200700.iso1.exon1.amp1	-0.07195	0.0671511	0.284205	0.951351	FALSE
PF3D7_0223100.iso1.exon2.amp1	-0.0613767	0.0672265	0.361459	0.958349	FALSE
PF3D7_1254700.iso1.exon1.amp1	-0.0986644	0.063675	0.121561	0.933897	FALSE
PF3D7_0803600_3o15	0.0276014	0.0701356	0.693998	1.01932	FALSE
PF3D7_1041000.iso1.exon2.amp1	-0.037662	0.0582239	0.517871	0.974232	FALSE
PF3D7_0201200.iso1.exon2.amp1	-0.113202	0.0626387	0.0710126	0.924534	FALSE
PF3D7_0401400.iso1.exon2.amp1	-0.155109	0.061967	0.0124614	0.898065	FALSE
PF3D7_0925900.e2s1	0.0326809	0.0449901	0.467752	1.02291	FALSE
PF3D7_0100900.iso1.exon1.amp1	-0.138989	0.0641496	0.030485	0.908155	FALSE
PF3D7_0935600.1o2	-0.235827	0.0636645	0.000223016	0.849198	TRUE
PF3D7_0207500.e1s1	-0.114691	0.059924	0.0558964	0.92358	FALSE
PF3D7_1024800.e2s2	-0.0732253	0.0666508	0.272175	0.950511	FALSE
PF3D7_0406200	-0.087285	0.0771564	0.258196	0.941292	FALSE
PF3D7_1373100.iso1.exon1.amp1	-0.0810121	0.0644133	0.208781	0.945394	FALSE
PF3D7_1228600.e1s1	0.00879694	0.0581424	0.879768	1.00612	FALSE
PF3D7_1001500.1o1	-0.113748	0.0746558	0.127899	0.924184	FALSE
PF3D7_1035300.iso1.exon1.amp2	-0.108857	0.0769165	0.157286	0.927322	FALSE
PF3D7_1040900.iso1.exon2.amp1	-0.0280521	0.0560884	0.617081	0.980744	FALSE
PF3D7_1223600.e1	-0.0632919	0.0579933	0.275361	0.957078	FALSE
PF3D7_1102500.e2s1	-0.129048	0.0631117	0.0411258	0.914434	FALSE
PF3D7_1476500.2o2	-0.0752064	0.0572536	0.189277	0.949206	FALSE
PF3D7_0113100.iso1.exon2.amp1	0.0833513	0.0510825	0.103041	1.05948	FALSE
PF3D7_0800300.e1s3	-0.0404611	0.0443524	0.361838	0.972344	FALSE
PF3D7_0401200.iso1.exon2.amp1	-0.0920688	0.0572477	0.108078	0.938176	FALSE
PF3D7_1036400.1o2	-0.239389	0.0859811	0.00546174	0.847104	FALSE
PF3D7_0900300.iso1.exon1.amp1	-0.0354541	0.0510843	0.487815	0.975725	FALSE
PF3D7_0422300.e3s1	-0.0438491	0.0484005	0.365162	0.970063	FALSE
PF3D7_0217700.iso1.exon1.amp1	-0.0464393	0.046242	0.31548	0.968323	FALSE
PF3D7_1400800.iso1.exon1.amp1	-0.146965	0.0587722	0.0125493	0.903148	FALSE
PF3D7_0632200.iso1.exon1.amp1	0.0182426	0.075155	0.808259	1.01273	FALSE
PF3D7_0700300.iso1.exon3.amp1	-0.0319905	0.043357	0.460777	0.97807	FALSE
PF3D7_1149200.e2s1	0.0353576	0.0821722	0.667075	1.02481	FALSE
PF3D7_0401000.iso1.exon1.amp1	-0.0404108	0.0641692	0.528991	0.972378	FALSE
PF3D7_1246200	-0.0750727	0.0624957	0.229925	0.949294	FALSE
PF3D7_0532100	-0.102398	0.0793042	0.196916	0.931484	FALSE
PF3D7_1150200.iso1.exon1.amp1	-0.0567142	0.0652659	0.38506	0.961451	FALSE
PF3D7_0900400.iso1.exon2.amp1	-0.0295878	0.0773764	0.70225	0.9797	FALSE
PF3D7_1321800.1o4	-0.056334	0.0607266	0.353793	0.961705	FALSE
PF3D7_1400300.iso1.exon1.amp1	0.00107422	0.0732365	0.9883	1.00074	FALSE
PF3D7_0207600.e2s1	-0.0763346	0.0689283	0.268352	0.948464	FALSE
PF3D7_0202500.1o1	0.00304038	0.0760191	0.968105	1.00211	FALSE
PF3D7_0425700.iso1.exon1.amp1	-0.0933491	0.0582837	0.109536	0.937344	FALSE
PF3D7_1040100.iso1.exon2.amp1	-0.0414528	0.0743292	0.577173	0.971676	FALSE
PF3D7_0207700.2o4	0.00500661	0.0596797	0.933159	1.00348	FALSE
PF3D7_1216600	-0.0582555	0.0540423	0.281297	0.960425	FALSE
PF3D7_1223600.1o2	-0.0539713	0.0555976	0.331895	0.963281	FALSE
PF3D7_0220000.e2s2	-0.0676974	0.0830217	0.415017	0.95416	FALSE
PF3D7_1002500.1o3	-0.0763872	0.056396	0.175873	0.94843	FALSE
PF3D7_0100400.iso1.exon2.amp1	-0.0150044	0.0733757	0.838012	0.989654	FALSE
PF3D7_1016900.e1s1	0.00711626	0.04591	0.876847	1.00494	FALSE
PF3D7_1328300.1o3	0.00526913	0.0765774	0.945156	1.00366	FALSE
PF3D7_1201400.iso1.exon1.amp1	-0.00458565	0.0698121	0.947641	0.996827	FALSE
PF3D7_1373000.iso1.exon2.amp1	-0.0663396	0.0665597	0.319142	0.955058	FALSE
PF3D7_0530100.2o2	0.0616185	0.0664781	0.35419	1.04364	FALSE
PF3D7_0102200.e2s1	0.0755306	0.0898237	0.400608	1.05375	FALSE
PF3D7_1372600.iso1.exon2.amp1	-0.0673225	0.0640502	0.293458	0.954408	FALSE
PF3D7_0102200.e2s2	-0.0896273	0.0847532	0.290521	0.939766	FALSE

## Sheet: M21
PROT_ID	COEF	STD_COEF	UNCORR_SIG	FOLD_DIFF	FDR_CORR
PF3D7_0304600	3.51059	0.0597633	1.24007e-281	11.3971	TRUE
PF3D7_1030200.1o1	2.28178	0.0795889	2.36607e-122	4.86276	TRUE
PF3D7_0312400.2o7	1.62461	0.0831197	5.61183e-69	3.08359	TRUE
PF3D7_0728600.iso1.exon3.amp1	1.30493	0.0805003	7.78287e-51	2.47071	TRUE
PF3D7_0831100.iso1.exon2.amp1	0.894824	0.0841984	1.17182e-24	1.85938	TRUE
PF3D7_0206900.1.1o2	1.23188	0.0819972	9.46177e-45	2.34873	TRUE
PF3D7_0726100.2o2	1.12152	0.0704431	2.48216e-49	2.17577	TRUE
PF3D7_1243900.iso1.exon6.amp1	0.735	0.0881607	3.67291e-16	1.6644	TRUE
PF3D7_0206900.1.e1	0.521781	0.0616025	1.3041e-16	1.43573	TRUE
PF3D7_1438800.4o4	0.660563	0.0540875	2.14953e-31	1.5807	TRUE
PF3D7_1479800.iso1.exon2.amp1	0.250224	0.075656	0.000986938	1.18939	TRUE
PF3D7_0400800.iso1.exon1.amp1	-0.0214644	0.0878954	0.80714	0.985232	FALSE
PF3D7_0800300.e2s1	0.139062	0.0803561	0.0839419	1.10119	FALSE
PF3D7_1300100.iso1.exon2.amp1	0.0702794	0.0869862	0.419385	1.04992	FALSE
PF3D7_1146800.e3s1	0.439825	0.055759	1.09643e-14	1.35644	TRUE
PF3D7_0712300.iso1.exon1.amp1	0.180026	0.0705258	0.0108899	1.1329	FALSE
PF3D7_0317300.s3	0.244465	0.0607436	6.29277e-05	1.18465	TRUE
PF3D7_1464000.e1s1	0.528973	0.060653	1.78292e-17	1.4429	TRUE
PF3D7_0712800.iso1.exon1.amp1	0.170664	0.0735678	0.0206204	1.12558	FALSE
PF3D7_1221000.e1s3	0.414294	0.0737475	2.73456e-08	1.33265	TRUE
PF3D7_1466400.e1s1	0.191921	0.047577	6.05218e-05	1.14228	TRUE
PF3D7_0311700.1o15	0.185154	0.052383	0.000433614	1.13694	TRUE
PF3D7_0937800.iso1.exon2.amp2	0.107846	0.0399676	0.0071268	1.07762	FALSE
PF3D7_0214100.e1s1	0.270547	0.0631839	2.09566e-05	1.20627	TRUE
PF3D7_1329500.iso1.exon3.amp1	0.227355	0.0803699	0.00479714	1.17069	TRUE
PF3D7_0422100.1o1 (renamed in 2015, duplicate)	0.0695106	0.0721562	0.335692	1.04936	FALSE
PF3D7_1400700.iso1.exon1.amp1	-0.0749239	0.0853643	0.380392	0.949392	FALSE
PF3D7_1435300.e1s4	0.1423	0.0607189	0.0193614	1.10366	FALSE
PF3D7_0632500.iso1.exon1.amp1	0.0103915	0.105843	0.921818	1.00723	FALSE
PF3D7_0422100_1o1 (renamed in 2015, duplicate)	0.0572751	0.0710104	0.42017	1.0405	FALSE
PF3D7_0712400.iso1.exon1.amp1	-0.0252828	0.0848294	0.765754	0.982628	FALSE
PF3D7_0501000.e2s1	0.0906775	0.0728018	0.213326	1.06487	FALSE
PF3D7_0300100.iso1.exon1.amp2	0.142471	0.0317328	8.26278e-06	1.10379	TRUE
PF3D7_0901600.iso1.exon2.amp1	-0.160605	0.0748066	0.0321208	0.89465	FALSE
PF3D7_0833500.iso1.exon3.amp1	0.00847456	0.0806584	0.916351	1.00589	FALSE
PF3D7_1018300.e1s1	0.231201	0.0516898	8.92414e-06	1.17381	TRUE
PF3D7_0412400.iso1.exon1.amp1	-0.0345806	0.0905756	0.702728	0.976316	FALSE
PF3D7_0500100.iso1.exon2.amp1	-0.0321376	0.0805581	0.690054	0.97797	FALSE
PF3D7_1240400.iso1.exon2.amp1	0.0784135	0.0862048	0.363318	1.05586	FALSE
PF3D7_0733000.iso1.exon1.amp1	-0.0379205	0.0788803	0.630847	0.974058	FALSE
PF3D7_0412900.iso1.exon1.amp1	0.11685	0.0907835	0.19845	1.08436	FALSE
PF3D7_0803400.iso1.exon1.amp1	0.276959	0.0660877	3.114e-05	1.21164	TRUE
PF3D7_1311800.e1s1	0.234796	0.0507352	4.35807e-06	1.17674	TRUE
PF3D7_1149900.iso1.exon2.amp1	-0.132616	0.0817083	0.105004	0.912176	FALSE
PF3D7_1244500.1o1	0.120561	0.0602392	0.0457148	1.08716	FALSE
PF3D7_1125800.1o4	0.167225	0.0728656	0.0220119	1.1229	FALSE
PF3D7_0902800.4o4	0.0458107	0.0429819	0.286854	1.03226	FALSE
PF3D7_0200800.iso1.exon1.amp1	0.132521	0.0402006	0.00102546	1.09621	TRUE
PF3D7_0300100.iso1.exon2.amp1	-0.0382854	0.0815122	0.638715	0.973812	FALSE
PF3D7_1462300.e1s1	0.104832	0.0576448	0.0693771	1.07537	FALSE
PF3D7_0222800.iso1.exon2.amp1	-0.154487	0.0839155	0.0660213	0.898451	FALSE
PF3D7_1000100.iso1.exon1.amp1	0.0914798	0.0437838	0.037015	1.06546	FALSE
PF3D7_1448300.s1	0.129564	0.0585201	0.0271306	1.09396	FALSE
PF3D7_0200100.iso1.exon2.amp1	-0.104169	0.0787638	0.18639	0.93034	FALSE
PF3D7_0611800.iso1.exon5.amp3	0.163206	0.048986	0.000905813	1.11977	TRUE
PF3D7_1452000.s1	0.137121	0.0597885	0.0221015	1.09971	FALSE
PF3D7_0732000.iso1.exon2.amp1	-0.211923	0.0849276	0.0127995	0.863386	FALSE
PF3D7_0306200.5o5	0.128866	0.047978	0.00739403	1.09343	FALSE
PF3D7_1146000.1o1	0.0403269	0.0560495	0.472068	1.02835	FALSE
PF3D7_1255200.iso1.exon1.amp1	-0.0956722	0.0911652	0.294317	0.935836	FALSE
PF3D7_0115700.iso1.exon1.amp1	-0.0809264	0.0974182	0.406403	0.94545	FALSE
PF3D7_0101800.iso1.exon1.amp1	-0.168804	0.0853926	0.0484327	0.88958	FALSE
PF3D7_1121800.s1	0.12626	0.064095	0.0492207	1.09146	FALSE
PF3D7_0520400.e1s1	0.0428433	0.0559371	0.443967	1.03014	FALSE
PF3D7_0319900.1o1	0.0501687	0.0538271	0.351621	1.03539	FALSE
PF3D7_0206900.iso2.exon2.amp1	0.137586	0.0424212	0.00123412	1.10006	TRUE
PF3D7_0324600.iso1.exon2.amp1	-0.19518	0.0860426	0.0235902	0.873464	FALSE
PF3D7_0703500.e2s2	0.161498	0.0652182	0.0134977	1.11845	FALSE
PF3D7_0808600.e2s1	-0.198106	0.0839337	0.0185191	0.871694	FALSE
PF3D7_0803400.iso1.exon1.amp2	0.215715	0.0518298	3.52374e-05	1.16128	TRUE
PF3D7_1329000.e1s2	0.141139	0.0536698	0.00872091	1.10278	FALSE
PF3D7_1222300.e1s1	0.12357	0.0555449	0.026402	1.08943	FALSE
PF3D7_0900900.iso1.exon1.amp1	-0.164365	0.082281	0.0461235	0.892321	FALSE
PF3D7_0526600.iso1.exon1.amp4	0.118715	0.0813022	0.144667	1.08577	FALSE
PF3D7_0900100.iso1.exon2.amp1	-0.112614	0.0819987	0.170054	0.924911	FALSE
PF3D7_1372800.iso1.exon2.amp1	-0.163156	0.0792718	0.0399201	0.893069	FALSE
PF3D7_0507700.e1s1	0.012556	0.0502066	0.802589	1.00874	FALSE
PF3D7_1123500.iso1.exon1.amp1	0.0818038	0.0682838	0.2313	1.05834	FALSE
PF3D7_1041300.iso1.exon1.amp1	-0.0910689	0.0804956	0.258271	0.938827	FALSE
PF3D7_1469800.3o3	0.100974	0.076106	0.184997	1.0725	FALSE
PF3D7_1479900.iso1.exon2.amp1	-0.170733	0.091167	0.0614943	0.888391	FALSE
PF3D7_1007700.e1s2	0.0396713	0.0879477	0.652065	1.02788	FALSE
PF3D7_0719500.1o2	0.0576081	0.0575206	0.3169	1.04074	FALSE
PF3D7_0702400.e1s1	-0.227302	0.0859048	0.00831779	0.854231	FALSE
PF3D7_1428700.1o1	0.165861	0.038921	2.29175e-05	1.12184	TRUE
PF3D7_0300400.iso1.exon1.amp1	-0.228848	0.085322	0.00747693	0.853316	FALSE
PF3D7_0937600.iso1.exon1.amp1	0.152794	0.0660358	0.0209498	1.11172	FALSE
PF3D7_1254600.iso1.exon2.amp1	-0.207568	0.0829995	0.0126042	0.865996	FALSE
PF3D7_0313800.5o5	0.113455	0.0568237	0.0462309	1.08182	FALSE
PF3D7_0812700.1o1	-0.00669198	0.0557367	0.904465	0.995372	FALSE
PF3D7_0931300.1o1	0.146001	0.0567393	0.010269	1.1065	FALSE
PF3D7_1346900.1o1	0.175587	0.0694759	0.0117002	1.12942	FALSE
PF3D7_1479500.iso1.exon2.amp1	-0.257656	0.0865466	0.00300458	0.836446	TRUE
PF3D7_0911300.e1s2	0.00462172	0.0542682	0.932154	1.00321	FALSE
PF3D7_0400100.iso1.exon2.amp1	-0.154647	0.0759992	0.0422205	0.898352	FALSE
PF3D7_0100300.iso1.exon2.amp1	0.138128	0.0597394	0.0210397	1.10048	FALSE
PF3D7_0600400.iso1.exon2.amp1	0.104235	0.0587493	0.0764347	1.07492	FALSE
PF3D7_1476600.e2	0.155156	0.0475131	0.00114255	1.11354	TRUE
PF3D7_0832900.iso1.exon3.amp1	-0.12507	0.0853003	0.143008	0.91696	FALSE
PF3D7_0610200.1o1	0.124366	0.0540891	0.0217656	1.09003	FALSE
PF3D7_0800100.iso1.exon1.amp1	-0.171146	0.0809775	0.0348908	0.888137	FALSE
PF3D7_0305500.e1s3	0.0718416	0.0533544	0.178552	1.05106	FALSE
PF3D7_0713900.e1s4	0.0839252	0.0640574	0.190547	1.0599	FALSE
PF3D7_1312900.iso1.exon3.amp1	0.123671	0.0488738	0.0115982	1.0895	FALSE
PF3D7_0620400.1o1	-0.180582	0.0757015	0.0173077	0.882347	FALSE
PF3D7_1300900.iso1.exon1.amp1	-0.194727	0.0789929	0.0139216	0.873738	FALSE
PF3D7_1103800.e1s2	0.11604	0.042667	0.00668703	1.08376	FALSE
PF3D7_0525300.1o1	0.0745181	0.0665104	0.262906	1.05301	FALSE
PF3D7_0618700.1o2	-0.014339	0.0720538	0.842314	0.99011	FALSE
PF3D7_1254100.e2s1	-0.127853	0.0759444	0.0926969	0.915193	FALSE
PF3D7_1000200.iso1.exon1.amp1	0.0864772	0.0887941	0.330419	1.06177	FALSE
PF3D7_1358600.iso1.exon1.amp1	0.0832741	0.0453692	0.0668341	1.05942	FALSE
PF3D7_0631900.iso1.exon2.amp1	-0.180038	0.0765042	0.0188663	0.88268	FALSE
PF3D7_1205500.e1s1	0.120818	0.0412747	0.00352498	1.08735	TRUE
PF3D7_0115400.iso1.exon2.amp1	-0.172713	0.0814088	0.0342056	0.887173	FALSE
PF3D7_1200600.iso1.exon2.amp3	0.0403453	0.103383	0.696463	1.02836	FALSE
PF3D7_0407800.e1s2	0.187145	0.0440797	2.45586e-05	1.13851	TRUE
PF3D7_0201300.iso1.exon2.amp1	-0.133483	0.0757195	0.0783347	0.911628	FALSE
PF3D7_0420700.e2s1	-0.158144	0.0824981	0.0556277	0.896177	FALSE
PF3D7_1464500.iso1.exon1.amp1_seg2	0.0721695	0.0522309	0.167467	1.0513	FALSE
PF3D7_0828100.iso1.exon3.amp1	-0.0309571	0.0440885	0.4828	0.978771	FALSE
PF3D7_0815500.3o5	0.0366885	0.0764278	0.63134	1.02576	FALSE
PF3D7_0513200.e2s3	0.141789	0.0409911	0.000573029	1.10327	TRUE
PF3D7_1456400.iso1.exon1.amp1	0.0239991	0.0441271	0.586698	1.01677	FALSE
PF3D7_1149000.e1s4 (renamed in 205)	-0.0104726	0.0532108	0.844028	0.992767	FALSE
PF3D7_1255000.iso1.exon2.amp1	-0.0635999	0.115532	0.582146	0.956874	FALSE
PF3D7_0501800.e1s1	0.108692	0.0542063	0.0453093	1.07825	FALSE
PF3D7_0404600.s5	0.0856142	0.049691	0.0853165	1.06114	FALSE
PF3D7_1240300.iso1.exon2.amp1	-0.149611	0.0821277	0.0689037	0.901493	FALSE
PF3D7_0832400.iso1.exon3.amp1	-0.126163	0.0706357	0.0744899	0.916265	FALSE
PF3D7_0826100.s3	0.0230988	0.0494139	0.640311	1.01614	FALSE
PF3D7_0902800.2o4	0.0399828	0.0488129	0.41299	1.0281	FALSE
PF3D7_1140800.1o1	-0.00109722	0.0515524	0.983025	0.99924	FALSE
PF3D7_1011700.1o1 (renamed in 2015)	0.0838154	0.0428732	0.0509615	1.05982	FALSE
PF3D7_1476600.2o2	0.0483626	0.0415527	0.244843	1.03409	FALSE
PF3D7_0424100.2o2	0.1429	0.0363486	9.23439e-05	1.10412	TRUE
PF3D7_0503900.2o2	0.0494701	0.0586331	0.399095	1.03488	FALSE
PF3D7_0206800	-0.116597	0.0838712	0.164886	0.922361	FALSE
PF3D7_0700100.iso1.exon2.amp2	0.109929	0.0362156	0.00248584	1.07918	TRUE
PF3D7_0600400.iso1.exon1.amp1	-0.0294637	0.0796691	0.711617	0.979784	FALSE
PF3D7_1346400.e1s3	0.167067	0.0645705	0.00986025	1.12277	FALSE
PF3D7_0108300.s3	0.00539579	0.0923822	0.95344	1.00375	FALSE
PF3D7_0200400.iso1.exon1.amp1	-0.0915065	0.077235	0.236483	0.938542	FALSE
PF3D7_1219300.iso1.exon1.amp1	-0.17166	0.0753225	0.0229495	0.88782	FALSE
PF3D7_1012700.e1s1	-0.0385494	0.0594101	0.516623	0.973633	FALSE
PF3D7_0705500.iso1.exon2.amp2	0.0848793	0.0629971	0.178277	1.0606	FALSE
PF3D7_0420900.iso1.exon2.amp2	0.101982	0.0384935	0.00823611	1.07325	FALSE
PF3D7_1240600.iso1.exon2.amp1	-0.159079	0.0703536	0.0240386	0.895596	FALSE
PF3D7_1466200.e1s2	0.090008	0.0526052	0.0874964	1.06438	FALSE
PF3D7_1435700.1.e9s1	0.0641619	0.03693	0.0827315	1.04548	FALSE
PF3D7_0707700.1o1	0.0215607	0.0606555	0.722345	1.01506	FALSE
PF3D7_1334800.1o1	-0.0785279	0.0671771	0.242791	0.947023	FALSE
PF3D7_0630600.2o2	0.151119	0.0737884	0.0409095	1.11043	FALSE
PF3D7_0828400.1o1	0.0912324	0.0446378	0.0413211	1.06528	FALSE
PF3D7_1008100.s1	0.117051	0.0509217	0.021802	1.08452	FALSE
PF3D7_0603800.16o20	0.123611	0.061118	0.0434824	1.08946	FALSE
PF3D7_1019000.e1s1	0.0440891	0.046546	0.343836	1.03103	FALSE
PF3D7_0617600.iso1.exon1.amp1	-0.125882	0.0836384	0.132728	0.916443	FALSE
PF3D7_1316900.iso1.exon1.amp1	0.0364449	0.0498475	0.464931	1.02558	FALSE
PF3D7_1301600.iso1.exon4.amp2	0.0432494	0.0660697	0.512926	1.03043	FALSE
PF3D7_1343800.iso1.exon1.amp2	0.119785	0.0433117	0.00582187	1.08657	FALSE
PF3D7_1448000.e2s2	0.0674214	0.0481719	0.16205	1.04784	FALSE
PF3D7_1343900.1o1	0.047653	0.0486875	0.328021	1.03358	FALSE
PF3D7_1300300.e1s1	0.0690962	0.0380042	0.069448	1.04906	FALSE
PF3D7_0809100.iso1.exon2.amp1	0.0553099	0.0365016	0.130128	1.03908	FALSE
PF3D7_1459100.1o1	0.083542	0.0530532	0.115755	1.05962	FALSE
PF3D7_1329500.iso1.exon1.amp1	0.111194	0.0504212	0.027738	1.08012	FALSE
PF3D7_1011800.e1s2	-0.0295275	0.0551762	0.592707	0.979741	FALSE
PF3D7_0420900.iso1.exon1.amp1	-0.0795279	0.0580385	0.171018	0.946367	FALSE
PF3D7_0700100.iso1.exon3.amp1	-0.0394189	0.0787171	0.616683	0.973047	FALSE
PF3D7_0826100.s8	0.114149	0.0411613	0.00568975	1.08234	FALSE
PF3D7_1420300.1o1	0.0948018	0.0572496	0.0981562	1.06792	FALSE
PF3D7_1365300.1o1	-0.00843062	0.0535651	0.87498	0.994173	FALSE
PF3D7_1115400.e1s1	0.0245949	0.0459317	0.592487	1.01719	FALSE
PF3D7_1023100.e1s3	0.109207	0.0399119	0.00636362	1.07863	FALSE
PF3D7_1468100.e2s1	0.0418229	0.0439656	0.341779	1.02941	FALSE
PF3D7_0712300.iso1.exon2.amp2	0.11704	0.0405685	0.00402731	1.08451	TRUE
PF3D7_0100300.iso1.exon1.amp1	-0.111353	0.0636668	0.0807032	0.925719	FALSE
PF3D7_0302200.1o9	0.2107	0.0752175	0.00522345	1.15725	TRUE
PF3D7_0323800.e2s1	0.0647684	0.0413578	0.117762	1.04592	FALSE
PF3D7_0832000.iso1.exon3.amp1	-0.0322346	0.0498134	0.517762	0.977904	FALSE
PF3D7_1346700.e1s1	0.154058	0.0357219	1.83001e-05	1.11269	TRUE
PF3D7_1014100.s2	0.038109	0.0498307	0.444651	1.02677	FALSE
PF3D7_1247100.2o2	0.076818	0.0378835	0.0429424	1.05469	FALSE
PF3D7_0619000.iso2.exon13.amp1	0.0177357	0.045534	0.697014	1.01237	FALSE
PF3D7_0419500.1o1	0.0669105	0.0400947	0.0955754	1.04747	FALSE
PF3D7_1329500.iso1.exon1.amp2	0.13114	0.0580254	0.0241071	1.09516	FALSE
PF3D7_1111000.1o1	0.0894722	0.0474236	0.0595955	1.06398	FALSE
PF3D7_0937600.iso1.exon2.amp1	-0.0585465	0.0823691	0.477442	0.960231	FALSE
PF3D7_1467600.iso1.exon2.amp2	0.116944	0.0417765	0.0052544	1.08444	TRUE
PF3D7_0110500.e1s3	0.121512	0.0501616	0.0156561	1.08787	FALSE
PF3D7_1400200.iso1.exon1.amp1	0.000252706	0.084995	0.997629	1.00018	FALSE
PF3D7_0115700.iso1.exon2.amp2	0.0692965	0.042888	0.106571	1.0492	FALSE
PF3D7_1233400.1o4	0.128319	0.0500812	0.0105965	1.09302	FALSE
PF3D7_0711700.e2s1	-0.185719	0.0818006	0.0234692	0.879211	FALSE
PF3D7_1103800.e1s3	0.108585	0.0379359	0.00432344	1.07817	TRUE
PF3D7_0100100.iso1.exon2.amp1	-0.112713	0.084622	0.183281	0.924847	FALSE
PF3D7_0800200.e1s3	0.0988449	0.0475519	0.0379895	1.07092	FALSE
PF3D7_0101600.iso1.exon1.amp1	-0.0114497	0.0897908	0.898567	0.992095	FALSE
PF3D7_0712800.iso1.exon2.amp2	-0.00497422	0.0387789	0.897969	0.996558	FALSE
PF3D7_0425800.iso1.exon1.amp4	0.101164	0.0384487	0.00868577	1.07264	FALSE
PF3D7_1235300.s1	0.0989402	0.0385585	0.0104834	1.07099	FALSE
PF3D7_0823500.1o1	0.0404566	0.0685061	0.554998	1.02844	FALSE
PF3D7_0709900.e2	0.100397	0.0556143	0.0714411	1.07207	FALSE
PF3D7_0424400.iso1.exon1.amp1	0.0660182	0.0615645	0.283914	1.04682	FALSE
PF3D7_1221900.1o1	-0.0573435	0.0503674	0.255276	0.961032	FALSE
PF3D7_0302200.e1	0.176847	0.0744444	0.017775	1.13041	FALSE
PF3D7_1342900.iso1.exon1.amp3	0.0858749	0.0537379	0.11046	1.06133	FALSE
PF3D7_0530300.iso1.exon1.amp2	0.103125	0.0391032	0.00853255	1.0741	FALSE
PF3D7_0400400.iso1.exon2.amp4	0.081645	0.0384817	0.0341967	1.05822	FALSE
PF3D7_1103800.e1s4	0.0892697	0.037698	0.0181383	1.06383	FALSE
PF3D7_1401400.1o1	-0.0525097	0.0898159	0.558969	0.964257	FALSE
PF3D7_0426000.iso1.exon2.amp1	0.0977585	0.0384418	0.0111911	1.07011	FALSE
PF3D7_1335300.e1s1	-0.0625915	0.0679998	0.357628	0.957543	FALSE
PF3D7_0412700.iso1.exon2.amp2	0.107605	0.0393421	0.00638442	1.07744	FALSE
PF3D7_0808700.iso1.exon2.amp2	0.0664187	0.0374556	0.076594	1.04711	FALSE
PF3D7_0901000.iso1.exon1.amp1	-0.0116235	0.0776941	0.881116	0.991976	FALSE
PF3D7_1123200.iso1.exon1.amp1	0.0907093	0.102642	0.37712	1.06489	FALSE
PF3D7_0812900.2o2	0.0337222	0.0544751	0.53608	1.02365	FALSE
PF3D7_1373500.iso1.exon1.amp1	-0.0410276	0.0893607	0.64628	0.971962	FALSE
PF3D7_0402600.iso1.exon1.amp1	-0.141504	0.0693129	0.0415511	0.906574	FALSE
PF3D7_1014600.e1s3	0.0174919	0.0472201	0.711165	1.0122	FALSE
PF3D7_0827600.2o2	0.0203869	0.0753047	0.786678	1.01423	FALSE
PF3D7_0800200.e1s2	0.0744223	0.040745	0.0681701	1.05294	FALSE
PF3D7_1205500.e1s2	0.0539832	0.0389765	0.166461	1.03813	FALSE
PF3D7_1448700.1o1	-0.0393413	0.0563524	0.485313	0.973099	FALSE
PF3D7_1419400.e1s1	0.0576604	0.0521806	0.26951	1.04078	FALSE
PF3D7_1373500.iso1.exon2.amp2	0.111942	0.0437424	0.0106904	1.08068	FALSE
PF3D7_0425800.iso1.exon1.amp3	0.083139	0.0349444	0.0176023	1.05932	FALSE
PF3D7_0115000.e1s1	0.0316579	0.0545397	0.561783	1.02219	FALSE
PF3D7_1455600.iso1.exon1.amp1	0.0148979	0.0487392	0.759945	1.01038	FALSE
PF3D7_0800200.e1s1	0.0618937	0.0367747	0.0927849	1.04384	FALSE
PF3D7_0426000.iso1.exon1.amp1	-0.18598	0.0691545	0.00731953	0.879051	FALSE
PF3D7_1100100.iso1.exon1.amp2	0.0974503	0.0413311	0.0186418	1.06988	FALSE
PF3D7_0412400.iso1.exon2.amp2	0.0926948	0.0397572	0.0199921	1.06636	FALSE
PF3D7_0929000.e2	-0.0172972	0.0486785	0.722439	0.988082	FALSE
PF3D7_1419200.e1s1	0.0714831	0.0487594	0.14306	1.0508	FALSE
PF3D7_0712900.iso1.exon2.amp2	0.109889	0.0383683	0.00430026	1.07915	TRUE
PF3D7_1119700.iso1.exon1.amp1	0.0953772	0.0394156	0.0157684	1.06834	FALSE
PF3D7_0400400.iso1.exon2.amp1	0.074118	0.0397629	0.0627153	1.05272	FALSE
PF3D7_0401900.1o1	-0.154151	0.0809997	0.0574125	0.898661	FALSE
PF3D7_0115000.e3s2	0.0616787	0.0488445	0.207073	1.04368	FALSE
PF3D7_0402300.iso1.exon2.amp1	0.0169484	0.0400194	0.67205	1.01182	FALSE
PF3D7_0424200.iso1.exon1.amp1	0.112567	0.0383703	0.00345248	1.08115	TRUE
PF3D7_0632800.iso1.exon1.amp1	-0.211714	0.0786336	0.00725342	0.863511	FALSE
PF3D7_0425800.iso1.exon1.amp1	0.0582613	0.0425812	0.171649	1.04121	FALSE
PF3D7_1240600.iso1.exon1.amp2	0.115985	0.0375044	0.0020584	1.08372	TRUE
PF3D7_1423700.e1s1	0.0497731	0.0328119	0.129711	1.0351	FALSE
PF3D7_0712000.iso1.exon2.amp2	-0.000291817	0.042821	0.994564	0.999798	FALSE
PF3D7_1014300.e1s3	0.078341	0.041856	0.0616434	1.0558	FALSE
PF3D7_1121800.s3	0.100345	0.0428092	0.0193399	1.07203	FALSE
PF3D7_0829000.e2s1	0.0829013	0.0382227	0.0304063	1.05915	FALSE
PF3D7_1468100.e2s2	0.0638729	0.0498482	0.200471	1.04527	FALSE
PF3D7_0700100.iso1.exon2.amp1_seg1	0.106508	0.0388052	0.00620305	1.07662	FALSE
PF3D7_0936800.e2s1	0.162067	0.0562094	0.00404933	1.11889	TRUE
PF3D7_1122500.iso1.exon1.amp2	-0.0150326	0.0485383	0.756872	0.989634	FALSE
PF3D7_0632500.iso1.exon2.amp4_seg2	0.0530407	0.0427787	0.215409	1.03745	FALSE
PF3D7_0728600.iso1.exon1.amp2	0.0628651	0.0329506	0.0567943	1.04454	FALSE
PF3D7_1136200.1o5	0.0798217	0.0653584	0.222362	1.05689	FALSE
PF3D7_0424400.iso1.exon2.amp1	0.0885283	0.0398179	0.0264933	1.06328	FALSE
PF3D7_0632800.iso1.exon2.amp2	0.0970879	0.0364388	0.00787947	1.06961	FALSE
PF3D7_1312900.iso1.exon3.amp2	0.0700934	0.0393284	0.0751149	1.04978	FALSE
PF3D7_0712900.iso1.exon2.amp1	0.114938	0.038474	0.00290604	1.08293	TRUE
PF3D7_1335000.1o1 (renamed in 2015)	0.0176309	0.0599818	0.768888	1.0123	FALSE
PF3D7_1000100.iso1.exon1.amp2	0.0801909	0.0364495	0.0281099	1.05716	FALSE
PF3D7_1210600.iso1.exon1.amp1	0.151765	0.0637334	0.0175046	1.11093	FALSE
PF3D7_0420700.e1s1	0.135857	0.0399958	0.000718062	1.09875	TRUE
PF3D7_1200100.iso1.exon1.amp1	0.0501665	0.0324429	0.122458	1.03538	FALSE
PF3D7_1340900.1o2	0.0759335	0.0437658	0.0831552	1.05404	FALSE
PF3D7_0500100.iso1.exon1.amp2	0.0887798	0.0367777	0.0160208	1.06347	FALSE
PF3D7_1335400.iso1.exon2.amp2	0.056437	0.0503665	0.262851	1.03989	FALSE
PF3D7_0317100.2o2	0.040472	0.043672	0.35437	1.02845	FALSE
PF3D7_0632500.iso1.exon2.amp2	0.112446	0.0409813	0.00621882	1.08106	FALSE
PF3D7_0827000.iso1.exon1.amp2_seg1	0.0796534	0.0417824	0.056985	1.05676	FALSE
PF3D7_1149800.iso1.exon2.amp1	-0.0251425	0.0446627	0.573644	0.982724	FALSE
PF3D7_0425800.iso1.exon1.amp2	0.0738229	0.0423367	0.081623	1.0525	FALSE
PF3D7_0726600.1o2	0.13809	0.0543535	0.0112685	1.10045	FALSE
PF3D7_1336800.1o1	0.103038	0.0374177	0.0060361	1.07403	FALSE
PF3D7_1002100.2o2	0.0261233	0.0813216	0.748123	1.01827	FALSE
PF3D7_0911100.e1s1	0.0866458	0.0362409	0.017058	1.0619	FALSE
PF3D7_0900100.iso1.exon1.amp1	0.0556963	0.0315715	0.0781197	1.03936	FALSE
PF3D7_1038400.e1s1	-0.0258203	0.0841059	0.758931	0.982262	FALSE
PF3D7_0420900.iso1.exon2.amp1	0.115417	0.0401454	0.00415608	1.08329	TRUE
PF3D7_0115700.iso1.exon2.amp1	0.0791207	0.0362746	0.029484	1.05637	FALSE
PF3D7_0324900.iso1.exon2.amp2	0.101083	0.0392909	0.0102841	1.07258	FALSE
PF3D7_1477600.2o3	0.0945968	0.0387358	0.0148337	1.06777	FALSE
PF3D7_0505000.iso1.exon1.amp1	0.0808535	0.0398705	0.042926	1.05764	FALSE
PF3D7_0607600.1o5	0.0330703	0.0418876	0.43007	1.02319	FALSE
PF3D7_0300100.iso1.exon1.amp1	0.0423753	0.0364378	0.245223	1.02981	FALSE
PF3D7_0906700.1o1	0.0872671	0.0385523	0.023886	1.06236	FALSE
PF3D7_1136200.5o5	0.0686325	0.0708919	0.333295	1.04872	FALSE
PF3D7_1255200.iso1.exon2.amp2	0.0888621	0.0343757	0.00992641	1.06353	FALSE
PF3D7_1429500.1o1	0.0715381	0.0401126	0.0749237	1.05084	FALSE
PF3D7_0209000.s2	0.0824717	0.0354679	0.0203267	1.05883	FALSE
PF3D7_0719400.s2	0.0802123	0.0361041	0.026604	1.05717	FALSE
PF3D7_0918900.e1s1	0.0590049	0.0414254	0.15476	1.04175	FALSE
PF3D7_1433200.iso1.exon1.amp2_seg1	0.0556687	0.0365375	0.128032	1.03934	FALSE
PF3D7_1419400.e1s2	0.0289594	0.0731687	0.692374	1.02028	FALSE
PF3D7_1009500.e3	0.0605187	0.0452253	0.181254	1.04284	FALSE
PF3D7_1200600.iso1.exon2.amp2	0.0869038	0.0374527	0.020591	1.06209	FALSE
PF3D7_0810800.e2s1	0.0608486	0.0488422	0.213222	1.04308	FALSE
PF3D7_1232000.1o2	0.0992127	0.0486252	0.0416676	1.07119	FALSE
PF3D7_0209000.s4	0.0948687	0.0346328	0.00630497	1.06797	FALSE
PF3D7_1373500.iso1.exon2.amp1	0.0870029	0.0341237	0.0109831	1.06216	FALSE
PF3D7_1147800.iso2.exon2.amp2	0.0859604	0.0395525	0.0300706	1.06139	FALSE
PF3D7_0526200.iso2.exon7.amp1	0.0771133	0.0684615	0.26037	1.05491	FALSE
PF3D7_0733000.iso1.exon2.amp1	0.109074	0.0426356	0.0107159	1.07854	FALSE
PF3D7_0733000.iso1.exon2.amp3	0.0931965	0.0482585	0.0538388	1.06673	FALSE
PF3D7_0731500.e1s2 (renamed in 2015)	0.0173029	0.0639961	0.786947	1.01207	FALSE
PF3D7_0324900.iso1.exon1.amp1	-0.0788711	0.0728756	0.279483	0.946798	FALSE
PF3D7_1473100.e2s1	0.075838	0.0485706	0.118855	1.05397	FALSE
PF3D7_0832600.2o2	0.033625	0.0433419	0.438109	1.02358	FALSE
PF3D7_1300100.iso1.exon1.amp2	0.0957267	0.0369381	0.00974195	1.0686	FALSE
PF3D7_1431300.e1s1	0.107907	0.0376044	0.00422732	1.07766	TRUE
PF3D7_1122800.e1s1	0.0474665	0.0391502	0.225736	1.03345	FALSE
PF3D7_1100100.iso1.exon2.amp1	-0.14864	0.0809359	0.0666803	0.9021	FALSE
PF3D7_0207800.4o4	0.0581589	0.0382048	0.12836	1.04114	FALSE
PF3D7_0827800.e1s3	0.0737862	0.0358223	0.0397668	1.05248	FALSE
PF3D7_1240600.iso1.exon1.amp1	0.0866444	0.0407648	0.0338759	1.0619	FALSE
PF3D7_1243900.iso1.exon3.amp1	0.102658	0.0358729	0.00433185	1.07375	TRUE
PF3D7_1240400.iso1.exon1.amp2	0.101826	0.0381062	0.00770125	1.07313	FALSE
PF3D7_0733000.iso1.exon2.amp2	0.0997784	0.0476131	0.0364545	1.07161	FALSE
PF3D7_1147000.e1s3	0.109022	0.0415246	0.00883075	1.0785	FALSE
PF3D7_1343800.iso1.exon1.amp5_seg2	0.0898119	0.0428037	0.0362216	1.06423	FALSE
PF3D7_0716300.e1s1	-0.169665	0.060236	0.00498084	0.889049	TRUE
PF3D7_1200100.iso1.exon2.amp1	-0.164422	0.0696111	0.0184326	0.892286	FALSE
PF3D7_0321600.e1	0.0574938	0.0374071	0.124725	1.04066	FALSE
PF3D7_1200600.iso1.exon2.amp1	0.0881511	0.0359499	0.0144331	1.06301	FALSE
PF3D7_1469600.e1s4	0.0113906	0.0351632	0.746078	1.00793	FALSE
PF3D7_1240300.iso1.exon1.amp1	0.0624018	0.0425872	0.143269	1.0442	FALSE
PF3D7_0421300.iso1.exon2.amp1	0.0492388	0.0357345	0.168646	1.03472	FALSE
PF3D7_0929000.2o2	-0.0197239	0.0570359	0.729579	0.986421	FALSE
PF3D7_1123000.iso1.exon1.amp3	0.133125	0.0426017	0.0018479	1.09667	TRUE
PF3D7_0831100.iso1.exon1.amp1	0.0331171	0.0393535	0.400323	1.02322	FALSE
PF3D7_0815300.iso1.exon1.amp2_seg1	0.174302	0.0526106	0.000967441	1.12842	TRUE
PF3D7_1353300.iso1.exon1.amp2	0.109087	0.0652601	0.0950277	1.07855	FALSE
PF3D7_0600200.iso1.exon1.amp2_seg2	0.103313	0.0425418	0.0153967	1.07424	FALSE
PF3D7_0505000.iso1.exon1.amp3	0.0888477	0.0397636	0.025753	1.06352	FALSE
PF3D7_0800100.iso1.exon2.amp2	0.105267	0.0378804	0.00559133	1.07569	FALSE
PF3D7_0826100.s7	0.0956899	0.0391763	0.0148156	1.06858	FALSE
PF3D7_1149000.e1s1 (renamed in 2015)	0.00348221	0.0406166	0.931701	1.00242	FALSE
PF3D7_0712600.iso1.exon2.amp1	0.0169917	0.0406245	0.675875	1.01185	FALSE
PF3D7_0809100.iso1.exon2.amp2_seg2	0.081051	0.0442351	0.0673094	1.05779	FALSE
PF3D7_0904900.e1s2	0.0507733	0.0421061	0.228261	1.03582	FALSE
PF3D7_0206900.1.2o2	0.0813813	0.0352437	0.021211	1.05803	FALSE
PF3D7_1038400.e7s1	-0.116578	0.0929115	0.209975	0.922373	FALSE
PF3D7_1324600.iso1.exon2.amp2	0.0659491	0.0386788	0.0886034	1.04677	FALSE
PF3D7_1452000.s2	0.0267048	0.0418719	0.523817	1.01868	FALSE
PF3D7_0632500.iso1.exon2.amp3	0.138266	0.0364667	0.000161828	1.10058	TRUE
PF3D7_0200100.iso1.exon1.amp1	0.0819413	0.0405006	0.0434085	1.05844	FALSE
PF3D7_0200100.iso1.exon1.amp2	0.098534	0.0369604	0.007844	1.07068	FALSE
PF3D7_0207000.e1	-0.195906	0.0751815	0.00935009	0.873025	FALSE
PF3D7_1040200.iso1.exon2.amp1	-0.164445	0.0761227	0.0310705	0.892271	FALSE
PF3D7_0804500.e2s3	0.0436068	0.0480264	0.364185	1.03069	FALSE
PF3D7_0108700.e1s2	0.0680604	0.0377503	0.0718068	1.04831	FALSE
PF3D7_0426000.iso1.exon2.amp2	0.0816873	0.0420805	0.0526096	1.05826	FALSE
PF3D7_0401600.iso2.exon3.amp1	0.0706745	0.0494802	0.153614	1.05021	FALSE
PF3D7_1233600.e1s4	0.0948292	0.0380779	0.0129769	1.06794	FALSE
PF3D7_0505200.e1s1	0.0808293	0.0338265	0.0171181	1.05763	FALSE
PF3D7_1243900.iso1.exon1.amp1	0.0906181	0.0385712	0.0190657	1.06483	FALSE
PF3D7_1031400.1.8o8	0.12413	0.0432975	0.00426208	1.08985	TRUE
PF3D7_1150400.iso1.exon1.amp3	0.0361544	0.0351326	0.303775	1.02538	FALSE
PF3D7_0223500.iso1.exon2.amp2	0.101702	0.0391891	0.00964114	1.07304	FALSE
PF3D7_1041300.iso1.exon2.amp2	0.0553696	0.0300341	0.0656455	1.03913	FALSE
PF3D7_0208000.4o4	0.0410171	0.0446612	0.358703	1.02884	FALSE
PF3D7_1150400.iso1.exon1.amp2	0.04707	0.0410332	0.251701	1.03316	FALSE
PF3D7_0407000.1o1	0.122196	0.0384571	0.00154707	1.08839	TRUE
PF3D7_0712000.iso1.exon2.amp1	0.0917907	0.0445449	0.0396851	1.06569	FALSE
PF3D7_0603600.1o3	0.0827999	0.0367443	0.024524	1.05907	FALSE
PF3D7_1318300.e1s2	0.0680542	0.0406567	0.0945754	1.0483	FALSE
PF3D7_0400700.iso1.exon1.amp1	-0.0363737	0.0480992	0.449754	0.975103	FALSE
PF3D7_0830800.iso1.exon2.amp1	-0.0612111	0.0643929	0.342122	0.958459	FALSE
PF3D7_0317500.iso1.exon1.amp1	0.0724865	0.0446063	0.10458	1.05153	FALSE
PF3D7_1008100.s3	0.0723342	0.0346589	0.0372251	1.05142	FALSE
PF3D7_1461800.e1s1	-0.0260333	0.0621895	0.67562	0.982117	FALSE
PF3D7_1240900.iso1.exon4.amp1	0.0664454	0.0366396	0.0701595	1.04713	FALSE
PF3D7_1252200.1o1	-0.0170529	0.0642441	0.790745	0.988249	FALSE
PF3D7_0412700.iso1.exon2.amp1	0.0245976	0.0466756	0.598357	1.0172	FALSE
PF3D7_0209000.s1	0.108697	0.0377683	0.00411685	1.07825	TRUE
PF3D7_0812100.e1s1	0.0434303	0.0456841	0.342083	1.03056	FALSE
PF3D7_1032900.e1s1	0.00413868	0.0358387	0.908095	1.00287	FALSE
PF3D7_0203600.1o1	0.10308	0.0506929	0.0423639	1.07406	FALSE
PF3D7_0113400.2o2	0.082744	0.0630603	0.189877	1.05903	FALSE
PF3D7_1133100.e1s2	0.0762464	0.0390455	0.0512227	1.05427	FALSE
PF3D7_0510100.iso1.exon1.amp3	0.108927	0.0715953	0.128576	1.07843	FALSE
PF3D7_0404600.s3	0.0795094	0.0625245	0.203894	1.05666	FALSE
PF3D7_1433200.iso1.exon1.amp1	0.0821425	0.0366847	0.025441	1.05859	FALSE
PF3D7_1202600.e1	0.0339103	0.0428334	0.428801	1.02378	FALSE
PFC10_API0041.iso1.exon1.amp1	0.105868	0.0334029	0.00158989	1.07614	TRUE
PF3D7_1218000.1o1	0.0355696	0.0345407	0.303444	1.02496	FALSE
PF3D7_1440400.iso1.exon2.amp2_seg2	0.0498879	0.0474337	0.293261	1.03518	FALSE
PF3D7_1107900.iso1.exon1.amp1	0.0961228	0.0629475	0.127178	1.0689	FALSE
PF3D7_1300300.e1s2	0.0248824	0.0465174	0.592874	1.0174	FALSE
PF3D7_0828100.iso1.exon2.amp1	0.0285656	0.0327747	0.383722	1.02	FALSE
PF3D7_0111500.e4s1	-0.0660262	0.0531713	0.214715	0.955266	FALSE
PF3D7_0831100.iso1.exon3.amp1	0.0518828	0.0430478	0.228495	1.03662	FALSE
PF3D7_0915300.iso1.exon1.amp1	0.0207625	0.0542363	0.701966	1.0145	FALSE
PF3D7_1434600.e1s1	0.0389842	0.0516291	0.450439	1.02739	FALSE
PF3D7_1100800.2o2	-0.112446	0.0713004	0.115202	0.925018	FALSE
PF3D7_0102500.e1s1	0.0924731	0.0367177	0.0119947	1.0662	FALSE
PF3D7_0632800.iso1.exon2.amp1	0.0769593	0.0470012	0.101972	1.05479	FALSE
PF3D7_0214300.iso1.exon1.amp2	0.0741036	0.0441021	0.0933236	1.05271	FALSE
PF3D7_1200400.iso1.exon1.amp3	0.0924534	0.0367641	0.0121207	1.06618	FALSE
PF3D7_0826100.s9	0.0943562	0.0439446	0.0321027	1.06759	FALSE
PF3D7_1248000.1o1	0.01803	0.0536383	0.73686	1.01258	FALSE
PF3D7_1418100.s3	0.103537	0.0454227	0.0229254	1.0744	FALSE
PF3D7_1406600.iso1.exon1.amp1	0.0103319	0.0506338	0.838369	1.00719	FALSE
PF3D7_1200400.iso1.exon2.amp1	-0.126962	0.0727044	0.0811759	0.915758	FALSE
PF3D7_0103500.2o7	0.0208219	0.0440222	0.636361	1.01454	FALSE
PF3D7_0728600.iso1.exon1.amp1	0.0749832	0.0357661	0.036376	1.05335	FALSE
PF3D7_0722800.1o1	-0.0238344	0.0584798	0.683709	0.983615	FALSE
PF3D7_1200400.iso1.exon1.amp1	0.0978903	0.0330321	0.00313881	1.07021	TRUE
PF3D7_1137600.2o2	0.0361709	0.0422441	0.392143	1.02539	FALSE
PF3D7_0728600.iso1.exon2.amp1_short	0.0966337	0.0361014	0.00759825	1.06928	FALSE
PF3D7_0826100.s2	0.108078	0.0408271	0.00828758	1.07779	FALSE
PF3D7_0108300.s1	-0.0215955	0.046454	0.642154	0.985143	FALSE
PF3D7_1335300.e1s2	-0.172591	0.0911287	0.0586221	0.887248	FALSE
PF3D7_1202300.e30s1	0.107382	0.0415378	0.00992242	1.07727	FALSE
PF3D7_0617400.e2 (renamed in 2015)	-0.068048	0.0514055	0.185993	0.953928	FALSE
PF3D7_0909100.1o1	0.10415	0.0544598	0.0562074	1.07486	FALSE
PF3D7_1100200.e1s2	0.057606	0.0437922	0.188767	1.04074	FALSE
PF3D7_1212100.1o1	0.0677894	0.0401227	0.0915331	1.04811	FALSE
PF3D7_0207000.1o2	-0.225959	0.0790153	0.00435927	0.855026	TRUE
PF3D7_0100100.iso1.exon1.amp1	0.0924417	0.0363479	0.0111841	1.06617	FALSE
PF3D7_1243900.iso1.exon4.amp1	-0.0206633	0.0460941	0.654077	0.985779	FALSE
PF3D7_0112200.iso1.exon1.amp2	0.00922594	0.0623992	0.882498	1.00642	FALSE
PF3D7_1001600.2o2	0.00933966	0.0553813	0.866123	1.00649	FALSE
PF3D7_1347700.1o3	0.0463054	0.0479462	0.334469	1.03262	FALSE
PF3D7_1017800.iso1.exon3.amp1	0.0767011	0.042148	0.0691906	1.0546	FALSE
PF3D7_0629300.1o1	0.036424	0.0633223	0.565319	1.02557	FALSE
PF3D7_1346400.e1s1	0.109035	0.0427504	0.0109558	1.07851	FALSE
PF3D7_0714400.1o2	0.0900735	0.0494479	0.0689197	1.06442	FALSE
PF3D7_1254300.iso1.exon2.amp1	-0.161129	0.0861444	0.0618132	0.894325	FALSE
PF3D7_0712800.iso1.exon2.amp1	0.0341166	0.0355658	0.337743	1.02393	FALSE
PF3D7_0617400.e1s2 (renamed in 2015)	0.0811783	0.0382364	0.0340783	1.05788	FALSE
PF3D7_1147000.3o3	0.0895497	0.0386422	0.020752	1.06404	FALSE
PF3D7_0322100.1o1	0.0324286	0.0437569	0.458861	1.02273	FALSE
PF3D7_0501100.1.e4s1	-0.107224	0.0684139	0.117475	0.928373	FALSE
PF3D7_1254000.iso1.exon2.amp1	-0.0891553	0.0565836	0.115534	0.940073	FALSE
PF3D7_1219300.iso1.exon2.amp1	0.0852792	0.0382393	0.0260353	1.06089	FALSE
PF3D7_0711700.e1s1	0.0934798	0.039627	0.0185823	1.06694	FALSE
PF3D7_0823800.1o1	0.0668811	0.0362543	0.0654676	1.04745	FALSE
PF3D7_1445100.iso1.exon1.amp1	0.0332251	0.0590803	0.574033	1.0233	FALSE
PF3D7_0412900.iso1.exon2.amp1	0.0729966	0.0456995	0.11062	1.0519	FALSE
PF3D7_0804500.e1s3	0.101645	0.0340213	0.00290349	1.073	TRUE
PF3D7_0900200.e2s1	-0.178392	0.061377	0.00376359	0.883687	TRUE
PF3D7_1333600.iso1.exon1.amp1_seg1	0.0682524	0.0293431	0.0202858	1.04845	FALSE
PF3D7_0510400.1o1	0.0920697	0.0581301	0.113652	1.0659	FALSE
PF3D7_0631800.iso1.exon2.amp1	0.0823178	0.0767205	0.283638	1.05872	FALSE
PF3D7_1100200.e1s3	-0.00174878	0.0517778	0.973066	0.998789	FALSE
PF3D7_1130000.1o1	0.00483454	0.0386695	0.90054	1.00336	FALSE
PF3D7_0209000.s3	0.0981833	0.0389538	0.0119267	1.07042	FALSE
PF3D7_1300300.e2s1	-0.221384	0.0901498	0.0142873	0.857742	FALSE
PF3D7_1212800	0.119678	0.0380741	0.00173696	1.08649	TRUE
PF3D7_0806800.e1s1	0.0577232	0.0373382	0.12254	1.04082	FALSE
PF3D7_1216500.e1s1	0.0508567	0.0522796	0.330978	1.03588	FALSE
PF3D7_0732500.iso1.exon1.amp1	-0.0764223	0.0504466	0.130219	0.948407	FALSE
PF3D7_0114700.iso1.exon1.amp1	0.00498859	0.0465618	0.914707	1.00346	FALSE
PF3D7_1469600.e1s3	0.0433004	0.0432429	0.316993	1.03047	FALSE
PF3D7_0704100.iso1.exon1.amp2_seg2	0.0979381	0.0468381	0.0368675	1.07024	FALSE
PF3D7_0800700.e3s1	-0.0185634	0.0472892	0.694764	0.987215	FALSE
PF3D7_1240900.iso1.exon4.amp2	0.0656211	0.0447474	0.142941	1.04654	FALSE
PF3D7_1359000.iso1.exon1.amp2_seg2	0.0236722	0.0489531	0.628834	1.01654	FALSE
PF3D7_0424200.iso1.exon1.amp2	0.0250754	0.0657772	0.703151	1.01753	FALSE
PF3D7_0421200.iso1.exon2.amp1	-0.0631927	0.0558818	0.258492	0.957144	FALSE
PF3D7_0704600.iso1.exon5.amp3_seg1	0.0204527	0.0625573	0.743803	1.01428	FALSE
PF3D7_1147800.1.e2s2	0.0871704	0.0387633	0.0248178	1.06228	FALSE
PF3D7_0706100.1o8	0.0336923	0.0358785	0.348002	1.02363	FALSE
PF3D7_0808600.e1s1	0.0850515	0.0368969	0.0214348	1.06073	FALSE
PF3D7_0803600.14o15	0.0153649	0.0652001	0.813763	1.01071	FALSE
PF3D7_0421300.iso1.exon2.amp2	0.087906	0.0379799	0.0209093	1.06283	FALSE
PF3D7_1237700.2o2	0.0863862	0.0367042	0.0188527	1.06171	FALSE
PF3D7_1100100.iso1.exon1.amp1	0.0754696	0.0415956	0.0700242	1.0537	FALSE
PF3D7_0703700.e1s1	-0.0282581	0.0518657	0.586032	0.980604	FALSE
PF3D7_0930500.iso1.exon2.amp2	0.056206	0.0448559	0.210587	1.03973	FALSE
PF3D7_1148700.2o2 (renamed in 2015)	-0.01122	0.0407061	0.782906	0.992253	FALSE
PF3D7_1408700.e3s1	0.151808	0.0770843	0.0492805	1.11096	FALSE
PF3D7_0830800.iso1.exon1.amp1	0.0174733	0.0617405	0.777246	1.01219	FALSE
PF3D7_1469600.e1s2	0.0796463	0.0477247	0.0955638	1.05676	FALSE
PF3D7_0809900.iso1.exon1.amp1_seg2	0.0682843	0.0561769	0.224553	1.04847	FALSE
PF3D7_0401600.iso1.exon1.amp1	0.10549	0.0433666	0.0152295	1.07586	FALSE
PF3D7_0713000.iso1.exon2.amp1	-0.0735891	0.0524461	0.160993	0.950271	FALSE
PF3D7_1209400.e1s1	0.0407297	0.0494549	0.410446	1.02863	FALSE
PF3D7_0826100.s1	0.0477326	0.0423179	0.259703	1.03364	FALSE
PF3D7_1438800.1o4	0.0400589	0.0321469	0.213113	1.02816	FALSE
PF3D7_0831100.iso1.exon1.amp2	0.0239249	0.0453358	0.597847	1.01672	FALSE
PF3D7_1103800.e1s1	0.0366904	0.0536963	0.494633	1.02576	FALSE
PF3D7_1021700.e1s3	-0.000330569	0.0444004	0.994062	0.999771	FALSE
PF3D7_0826100.s4	0.0692723	0.0438008	0.114181	1.04919	FALSE
PF3D7_0509600.2o2	0.0224801	0.0317707	0.479431	1.0157	FALSE
PF3D7_0731100.2o2	-0.190733	0.09056	0.035526	0.876161	FALSE
PF3D7_0723900.e1s2	0.0440917	0.0523757	0.400151	1.03103	FALSE
PF3D7_1200300.e2s1	-0.139921	0.0581764	0.0164103	0.907569	FALSE
PF3D7_0529400.1.e9s1	0.0447724	0.0454569	0.324973	1.03152	FALSE
PF3D7_1035100.1o1	0.0378652	0.0498296	0.447559	1.02659	FALSE
PF3D7_1329800.iso1.exon1.amp2	0.0960092	0.0533147	0.0721391	1.06881	FALSE
PF3D7_0713100.2o2	-0.0483888	0.0595045	0.416366	0.967016	FALSE
PF3D7_0712400.iso1.exon2.amp1	0.118554	0.0364015	0.00117768	1.08565	TRUE
PF3D7_1202300.e31s1	0.116531	0.0400084	0.00369091	1.08413	TRUE
PF3D7_0904900.e1s1	0.0128697	0.0444972	0.77249	1.00896	FALSE
PF3D7_0914000.1o1	0.0515169	0.0407371	0.206403	1.03635	FALSE
PF3D7_1107900.iso1.exon1.amp2	0.0749026	0.0382235	0.0504163	1.05329	FALSE
PF3D7_1373400.iso1.exon2.amp1	-0.188027	0.0741048	0.0113738	0.877805	FALSE
PF3D7_0101300.iso1.exon2.amp1	-0.194616	0.0718746	0.00693027	0.873805	FALSE
PF3D7_1036500.1o1	0.0401806	0.0526085	0.445249	1.02824	FALSE
PF3D7_1304300.1o1	0.0240109	0.0445858	0.590371	1.01678	FALSE
PF3D7_0222700.iso1.exon2.amp1	-0.11745	0.052936	0.0268073	0.921816	FALSE
PF3D7_0905300.s5	0.0413573	0.036687	0.259978	1.02908	FALSE
PF3D7_1255200.iso1.exon2.amp1	0.0070296	0.0465701	0.880059	1.00488	FALSE
PF3D7_0207300.iso1.exon3.amp1	0.0211973	0.0476187	0.656343	1.0148	FALSE
PF3D7_1021700.e1s2	0.035224	0.0447375	0.43133	1.02472	FALSE
PF3D7_0906200.1o1	0.0672624	0.0423406	0.112574	1.04773	FALSE
PF3D7_0833500.iso1.exon2.amp1	-0.00155417	0.041663	0.970253	0.998923	FALSE
PF3D7_1354200	-0.0474443	0.0418175	0.256927	0.967649	FALSE
PF3D7_0201000.iso1.exon1.amp1	-0.0496823	0.0522662	0.342135	0.966149	FALSE
PF3D7_0902200.2o3	-0.0227571	0.06085	0.70852	0.98435	FALSE
PF3D7_1329100.e3s3	0.0815223	0.0486885	0.0944794	1.05813	FALSE
PF3D7_1405500.1o1	0.0846561	0.0420061	0.0442293	1.06043	FALSE
PF3D7_1215100.e1s1	0.0612094	0.0436979	0.161709	1.04334	FALSE
PF3D7_1242000.1o1	0.0640776	0.035933	0.0749524	1.04542	FALSE
PF3D7_0310200.e1s3	0.0227299	0.0403607	0.573489	1.01588	FALSE
PF3D7_1133400	0.0275307	0.0726752	0.704931	1.01927	FALSE
PF3D7_1459600.iso1.exon2.amp1	0.100245	0.0513603	0.0513369	1.07196	FALSE
PF3D7_0501100.iso2.exon3.amp1	-0.0809712	0.0656994	0.218171	0.945421	FALSE
PF3D7_0830800.iso1.exon1.amp2	-0.0231389	0.0491259	0.63777	0.984089	FALSE
PF3D7_1134500.s2	0.134823	0.045216	0.00295967	1.09796	TRUE
PF3D7_1119900.iso1.exon1.amp1	0.0567593	0.0462961	0.220584	1.04013	FALSE
PF3D7_0527900.1o1	0.0087565	0.0446486	0.844569	1.00609	FALSE
PF3D7_0627300.1o1	0.043903	0.0388093	0.258314	1.0309	FALSE
PF3D7_0301900.1o1	0.0294527	0.0446397	0.509595	1.02062	FALSE
PF3D7_1238100.e1	0.0418052	0.0374809	0.265051	1.0294	FALSE
PF3D7_0113100.iso1.exon1.amp1	-0.0492808	0.0534729	0.357034	0.966418	FALSE
PF3D7_1041300.iso1.exon2.amp1	0.131849	0.041519	0.00155682	1.0957	TRUE
PF3D7_0702300.e2	-0.0293838	0.0393533	0.4555	0.979839	FALSE
PF3D7_0220600.2o2	-0.0813981	0.0502828	0.105912	0.945141	FALSE
PF3D7_0112100.1o1	0.10555	0.0624619	0.091479	1.0759	FALSE
PF3D7_1249800.e1s3	0.0806807	0.0449688	0.073195	1.05752	FALSE
PF3D7_0700400.iso1.exon3.amp1	-0.149958	0.0851715	0.0787069	0.901277	FALSE
PF3D7_0937300.iso1.exon2.amp1	-0.123423	0.0550387	0.025224	0.918007	FALSE
PF3D7_1363400.iso1.exon1.amp1	-0.00541306	0.0379538	0.886627	0.996255	FALSE
PF3D7_0318300.e3s1	-0.00753832	0.0325802	0.817086	0.994788	FALSE
PF3D7_0207300.iso1.exon2.amp1	-0.0399463	0.0371779	0.282964	0.972691	FALSE
PF3D7_1444100.e6s1	0.00308752	0.0549965	0.955245	1.00214	FALSE
PF3D7_0511400	0.132124	0.0595075	0.0266993	1.09591	FALSE
PF3D7_0207000.2o2	-0.0875632	0.0595076	0.141589	0.941111	FALSE
PF3D7_1150400.iso1.exon2.amp1	-0.15915	0.0845341	0.0601347	0.895552	FALSE
PF3D7_0525800.e1s1	-0.0188854	0.0529782	0.721586	0.986995	FALSE
PF3D7_1465300.e1	-0.0148054	0.0502855	0.768513	0.98979	FALSE
PF3D7_0212700.1o1	-0.0339869	0.0507399	0.503177	0.976717	FALSE
PF3D7_1203700.e3	0.0908229	0.0365361	0.013143	1.06498	FALSE
PF3D7_0412700.iso1.exon1.amp1	-0.276537	0.0808577	0.000660262	0.825571	TRUE
PF3D7_1240300.iso1.exon1.amp2	0.0631475	0.04368	0.148687	1.04474	FALSE
PF3D7_0732400.iso1.exon1.amp1	-0.0370872	0.0549575	0.499991	0.974621	FALSE
PF3D7_0102500.e1s2	0.0291294	0.046529	0.531475	1.0204	FALSE
PF3D7_0900700.iso1.exon1.amp1	-0.137798	0.0612647	0.0247902	0.908905	FALSE
PF3D7_0421100.iso1.exon2.amp1	0.115608	0.0592274	0.0513198	1.08343	FALSE
PF3D7_1434500.e2s2	0.128264	0.0461166	0.00555128	1.09298	FALSE
PF3D7_1472100.1o6	0.0438374	0.04385	0.317774	1.03085	FALSE
PF3D7_1200600.iso1.exon1.amp1	-0.14462	0.0539476	0.00750822	0.904617	FALSE
PF3D7_1215400.1o1	0.0280645	0.0400464	0.483648	1.01964	FALSE
PF3D7_0601200.iso1.exon2.amp1	-0.1624	0.07449	0.0295585	0.893537	FALSE
PF3D7_1252100.e8s2	-0.0453378	0.0630201	0.47211	0.969063	FALSE
PF3D7_1149000.e1s6 (renamed in 2015)	-0.0618193	0.0615491	0.315517	0.958055	FALSE
PF3D7_1445600.e4	0.0772515	0.0425145	0.0696098	1.05501	FALSE
PF3D7_0108300.s2	0.0395748	0.0566601	0.485108	1.02781	FALSE
PF3D7_1240400.iso1.exon1.amp1	0.0270907	0.0363961	0.456912	1.01896	FALSE
PF3D7_1420700.e1	0.0818772	0.0407169	0.0446974	1.05839	FALSE
PF3D7_1239700.e1s1	-0.089563	0.0579557	0.122682	0.939807	FALSE
PF3D7_1124500.1o1	0.0461789	0.0478935	0.33526	1.03253	FALSE
PF3D7_1354200.1o1	-0.0137329	0.030754	0.655336	0.990526	FALSE
PF3D7_0302500.e1s1	0.00357344	0.0649219	0.95612	1.00248	FALSE
PF3D7_0800200.e2s1	-0.0774883	0.0873238	0.375168	0.947706	FALSE
PF3D7_1023000.1o1	-0.0560373	0.0497792	0.260648	0.961903	FALSE
PF3D7_0731500.e1s1 (renamed in 2015)	0.0734431	0.0460798	0.1114	1.05222	FALSE
PF3D7_0628200.s2 (renamed)	0.071066	0.0454591	0.118408	1.05049	FALSE
PF3D7_1150400.iso1.exon1.amp1	0.0311799	0.0308293	0.312166	1.02185	FALSE
PF3D7_0701600.iso1.exon2.amp1	-0.176114	0.0732289	0.0164166	0.885084	FALSE
PF3D7_0421300.iso1.exon1.amp1	-0.10306	0.0862441	0.232474	0.931056	FALSE
PF3D7_0400400.iso1.exon1.amp1	-0.217554	0.0837162	0.00954276	0.860022	FALSE
PF3D7_1417200.e1s5	0.0669377	0.030569	0.0288538	1.04749	FALSE
PF3D7_0808600.e1s2	0.0359734	0.0389771	0.35634	1.02525	FALSE
PF3D7_1012700.e1s2	-0.0430544	0.0585318	0.462223	0.970598	FALSE
PF3D7_0829600.e2	0.0581397	0.040367	0.150209	1.04112	FALSE
PF3D7_0318500.iso1.exon1.amp3	0.0595955	0.0451853	0.187604	1.04217	FALSE
PF3D7_1409800.e1s1	-0.0532966	0.0432451	0.218178	0.963732	FALSE
PF3D7_0731600.e1s1	-0.154754	0.0618847	0.0126092	0.898285	FALSE
PF3D7_0501800.e1s2	0.00311984	0.0542912	0.95419	1.00216	FALSE
PF3D7_0511600.1o1	0.0541332	0.0597719	0.365408	1.03824	FALSE
PF3D7_0400400.iso1.exon2.amp2	0.0198652	0.0446538	0.656543	1.01386	FALSE
PF3D7_0400100.iso1.exon1.amp1	0.0959389	0.0537543	0.0747067	1.06876	FALSE
PF3D7_0800300.e1s1	0.0189063	0.0394921	0.632266	1.01319	FALSE
PF3D7_1348800.2o4	0.134615	0.0497624	0.00698371	1.0978	FALSE
PF3D7_0220700.2o2	0.0147763	0.0434858	0.734106	1.01029	FALSE
PF3D7_0410900.1o1	0.0511547	0.0594988	0.390198	1.03609	FALSE
PF3D7_1032700.1o1	0.0206051	0.052443	0.694503	1.01438	FALSE
PF3D7_0600200.iso1.exon1.amp3	0.0297598	0.0504275	0.555269	1.02084	FALSE
PF3D7_0600200.iso1.exon2.amp1	-0.21115	0.0696796	0.00252777	0.863848	TRUE
PF3D7_1254800.iso1.exon1.amp1	-0.0809188	0.0516018	0.117274	0.945455	FALSE
PF3D7_0110000.1o1	-0.0351718	0.0578917	0.543675	0.975916	FALSE
PF3D7_0400100.iso1.exon1.amp2	-0.016514	0.0441145	0.708254	0.988619	FALSE
PF3D7_1253400.1o1	-0.0452093	0.0457995	0.323907	0.969149	FALSE
PF3D7_1125400.2o2	0.0618315	0.0319687	0.0534765	1.04379	FALSE
PF3D7_1036300.1o1	0.0290368	0.05483	0.596562	1.02033	FALSE
PF3D7_1137600.1o1 (renamed in 2015)	-0.0738865	0.0467895	0.114732	0.950075	FALSE
PF3D7_1213500.1o2	0.0145643	0.030724	0.635614	1.01015	FALSE
PF3D7_1470500.5o6	0.0607817	0.056887	0.285658	1.04303	FALSE
PF3D7_1322000.1o4	0.0509014	0.0396388	0.199496	1.03591	FALSE
PF3D7_1022300.2o6	0.119605	0.0426018	0.00512318	1.08644	TRUE
PF3D7_1000600.iso1.exon1.amp1	-0.00490812	0.0507154	0.922929	0.996604	FALSE
PF3D7_0519900.1o1	0.0101598	0.0300001	0.734962	1.00707	FALSE
PF3D7_0800100.iso1.exon2.amp1	0.0579991	0.0443882	0.191741	1.04102	FALSE
PF3D7_0808200.e1s1	-0.0579523	0.059258	0.328409	0.960627	FALSE
PF3D7_1103600.1o1	0.107285	0.0471461	0.0231538	1.0772	FALSE
PF3D7_0808700.iso1.exon2.amp1	-0.0267147	0.0499322	0.592796	0.981653	FALSE
PF3D7_0410300.1o2	0.0626245	0.0671888	0.351604	1.04436	FALSE
PF3D7_0814600.e1s1	0.0425555	0.0391162	0.276981	1.02994	FALSE
PF3D7_0223200.iso1.exon2.amp1	-0.143944	0.0609756	0.0184983	0.905041	FALSE
PF3D7_0223500.iso1.exon1.amp1	-0.214938	0.0705909	0.00241015	0.861583	TRUE
PF3D7_1225700.iso1.exon1.amp2_seg2	0.0476237	0.04616	0.302544	1.03356	FALSE
PF3D7_1300100.iso1.exon1.amp1	0.0179314	0.0331307	0.58851	1.01251	FALSE
PF3D7_0600200.iso1.exon1.amp1	0.0145932	0.0404473	0.718354	1.01017	FALSE
PF3D7_1447500.2o2	0.0285871	0.031032	0.357237	1.02001	FALSE
PF3D7_0628100.iso1.exon1.amp9	0.0415224	0.0497916	0.404591	1.0292	FALSE
PF3D7_0608100.iso1.exon1.amp1	0.0392037	0.0460466	0.394826	1.02755	FALSE
PF3D7_1346400.e1s4	0.023287	0.0461518	0.614008	1.01627	FALSE
PF3D7_0115000.e2s1	-0.0405276	0.0602686	0.501506	0.972299	FALSE
PF3D7_0324500.iso1.exon2.amp1	-0.0407591	0.0422027	0.334461	0.972143	FALSE
PF3D7_0513900.1o2	0.127237	0.0557779	0.0228223	1.0922	FALSE
PF3D7_0623400.1o1	0.0268343	0.0552305	0.62721	1.01877	FALSE
PF3D7_0632300.iso1.exon2.amp1	-0.152001	0.061533	0.0137256	0.900001	FALSE
PF3D7_0602500.1o1	-0.0213718	0.0402896	0.595956	0.985295	FALSE
PF3D7_0105700.iso1.exon1.amp3	0.0891446	0.0586187	0.128747	1.06374	FALSE
PF3D7_0617400.e1s1 (renamed in 2015)	0.0516539	0.0362655	0.154772	1.03645	FALSE
PF3D7_0221400.iso1.exon2.amp1	-0.0232019	0.0564742	0.681308	0.984046	FALSE
PF3D7_0115600.iso1.exon2.amp1	-0.138421	0.0627175	0.0276152	0.908513	FALSE
PF3D7_1206900.4o4	0.0323219	0.0592055	0.58528	1.02266	FALSE
PF3D7_1335400.iso1.exon2.amp3	0.014456	0.0395524	0.714849	1.01007	FALSE
PF3D7_1014100.s1	-0.201805	0.0698085	0.00395412	0.869462	TRUE
PF3D7_0922800.iso1.exon4.amp3	0.0574039	0.0395057	0.146631	1.04059	FALSE
PF3D7_1036000.1o1	-0.244536	0.0861731	0.0046673	0.844088	TRUE
PF3D7_0102200.e1s1	0.0672869	0.0376552	0.0743571	1.04774	FALSE
PF3D7_0220100.e2s1	0.0728936	0.0535684	0.174002	1.05182	FALSE
PF3D7_1301500.2o2	-0.0500143	0.059387	0.39996	0.965927	FALSE
PF3D7_1012200.1o2	0.0309072	0.0525176	0.556369	1.02165	FALSE
PF3D7_0324100.2o2	-0.131225	0.0625314	0.036193	0.913056	FALSE
PF3D7_1150300.iso1.exon1.amp1	-0.10226	0.0730434	0.161933	0.931573	FALSE
PF3D7_1317000.1o1	0.0854858	0.0432411	0.0484152	1.06104	FALSE
PF3D7_0223300.iso1.exon2.amp1	-0.137446	0.0815214	0.092213	0.909127	FALSE
PF3D7_1315000.1o2	0.0290192	0.0362116	0.423169	1.02032	FALSE
PF3D7_1138400.e1s4	-0.00739117	0.047889	0.877384	0.99489	FALSE
PF3D7_1240900.iso1.exon3.amp1	-0.145835	0.0848022	0.0859006	0.903856	FALSE
PF3D7_1352800.1o3	0.0110596	0.0417757	0.791285	1.0077	FALSE
PF3D7_0936100.1o1	0.114794	0.0441354	0.00948125	1.08282	FALSE
PF3D7_1349300.iso1.exon1.amp2	0.0974417	0.0481514	0.0433631	1.06987	FALSE
PF3D7_1448500.e1s4	-0.0543952	0.0460778	0.238176	0.962998	FALSE
PF3D7_0500100.iso1.exon1.amp1	0.0629682	0.033192	0.0582035	1.04461	FALSE
PF3D7_1013100.1o2	0.0276884	0.0562982	0.622993	1.01938	FALSE
PF3D7_0826100.s5	-0.0188009	0.0390625	0.630441	0.987053	FALSE
PF3D7_1436300.e1s1	0.040066	0.0642744	0.533239	1.02816	FALSE
PF3D7_0207300.iso1.exon1.amp1	0.0379577	0.0315006	0.228593	1.02666	FALSE
PF3D7_0913500.3o3	0.068521	0.0379769	0.0715913	1.04864	FALSE
PF3D7_1300200.iso1.exon1.amp1	-0.0285177	0.0739519	0.699885	0.980427	FALSE
PF3D7_0619000.1.e6s1 (renamed in 2015)	0.000296888	0.0418772	0.994345	1.00021	FALSE
PF3D7_0113800.2o4	0.00523462	0.051107	0.918447	1.00363	FALSE
PF3D7_1031000.1o1	0.0802764	0.0329462	0.01506	1.05722	FALSE
PF3D7_0800500.iso1.exon2.amp1	-0.124123	0.060931	0.0419926	0.917562	FALSE
PF3D7_0300800.iso1.exon2.amp1	-0.0902744	0.059544	0.12992	0.939344	FALSE
PF3D7_1335900	0.0077216	0.0369407	0.834485	1.00537	FALSE
PF3D7_0712600.iso1.exon1.amp1	-0.156148	0.0867987	0.0724293	0.897418	FALSE
PF3D7_1351800.1.1o1	0.0672273	0.0798291	0.39998	1.0477	FALSE
PF3D7_0600500.iso1.exon2.amp1	-0.149726	0.0886099	0.0915008	0.901422	FALSE
PF3D7_0323300.1o1	0.0335359	0.0527629	0.525235	1.02352	FALSE
PF3D7_1200400.iso1.exon1.amp2	0.00506317	0.0496601	0.918819	1.00352	FALSE
PF3D7_0622800.s1 (renamed)	0.0183433	0.0574335	0.749525	1.0128	FALSE
PF3D7_1200200.iso1.exon1.amp1	-0.139021	0.0671457	0.0387556	0.908135	FALSE
PF3D7_1470100.e1s2	0.0693846	0.0520082	0.182576	1.04927	FALSE
PF3D7_1400500.iso1.exon1.amp1	-0.120612	0.0685151	0.0787548	0.919797	FALSE
PF3D7_0207300.iso1.exon5.amp1	0.0217628	0.0331627	0.511871	1.0152	FALSE
PF3D7_1037000.iso1.exon3.amp1	0.0481275	0.073928	0.515244	1.03392	FALSE
PF3D7_0401300.iso1.exon2.amp1	-0.107839	0.0609306	0.0771595	0.927977	FALSE
PF3D7_1228800.e1s1	-0.0178382	0.040726	0.661511	0.987712	FALSE
PF3D7_1240100.1o1	0.0541269	0.0469864	0.249703	1.03823	FALSE
PF3D7_1200100.iso1.exon1.amp2	-0.0150807	0.0569613	0.791273	0.989601	FALSE
PF3D7_0100600.iso1.exon1.amp1	-0.100916	0.103277	0.328819	0.932441	FALSE
PF3D7_0425800.iso1.exon2.amp1	-0.120835	0.0876724	0.168539	0.919655	FALSE
PF3D7_0407700.e2s2	0.0766692	0.0551085	0.164568	1.05458	FALSE
PF3D7_0726400.e6s2	-0.012097	0.0627798	0.847255	0.99165	FALSE
PF3D7_0702300.2o2	-0.176562	0.0637404	0.0057451	0.884809	FALSE
PF3D7_0900500.iso1.exon1.amp1	-0.179604	0.068248	0.00867343	0.882945	FALSE
PF3D7_0809100.iso1.exon1.amp1	-0.22094	0.0842893	0.00894062	0.858006	FALSE
PF3D7_0901100.iso1.exon1.amp1	-0.186085	0.059755	0.00191559	0.878988	TRUE
PF3D7_1330500.1o1	-0.0288844	0.0479914	0.547446	0.980178	FALSE
PF3D7_0113100.iso1.exon2.amp2	0.0210461	0.0407261	0.605469	1.01469	FALSE
PF3D7_0712900.iso1.exon1.amp1	-0.159247	0.0781137	0.0418374	0.895492	FALSE
PF3D7_0833200.iso1.exon3.amp1	-0.0931167	0.052754	0.0779549	0.937495	FALSE
PF3D7_1101700.iso1.exon2.amp1	-0.151291	0.0750552	0.044187	0.900444	FALSE
PF3D7_0324900.iso1.exon2.amp1	0.0733877	0.0534011	0.16977	1.05218	FALSE
PF3D7_1040400.iso1.exon2.amp1	-0.102306	0.0652616	0.117393	0.931543	FALSE
PF3D7_0223300 (renamed)	-0.116578	0.0815472	0.153257	0.922373	FALSE
PF3D7_0511400.1o1	0.0513555	0.0529858	0.332744	1.03624	FALSE
PF3D7_1101300.iso1.exon1.amp1	-0.245646	0.070085	0.000483992	0.843438	TRUE
PF3D7_0732200.iso1.exon2.amp1	-0.113585	0.0740941	0.125705	0.924288	FALSE
PF3D7_1476100.1o1	0.045899	0.0457465	0.316026	1.03233	FALSE
PF3D7_0505000.iso1.exon1.amp2	0.0188732	0.0380062	0.61963	1.01317	FALSE
PF3D7_0732300.iso1.exon1.amp1	-0.0421328	0.0608144	0.488645	0.971218	FALSE
PF3D7_1041200.iso1.exon2.amp1	-0.192999	0.0727044	0.00811069	0.874786	FALSE
PF3D7_1035900.1o1	-0.0828317	0.0871194	0.342023	0.944203	FALSE
PF3D7_1477600.1o3	0.0204505	0.0336772	0.543871	1.01428	FALSE
PF3D7_0617400.e1s3 (renamed in 2015)	-0.0387089	0.0516417	0.453753	0.973526	FALSE
PF3D7_0937700.iso1.exon2.amp1	-0.174637	0.0710346	0.0141797	0.885991	FALSE
PF3D7_0115200.iso1.exon2.amp1	-0.147355	0.0711633	0.0387351	0.902904	FALSE
PF3D7_1406300.1o1	-0.0292671	0.064667	0.650982	0.979918	FALSE
PF3D7_0223400.iso1.exon2.amp1	-0.163157	0.0707646	0.0214057	0.893069	FALSE
PF3D7_1139500.1.e1s1	-0.0617041	0.0508035	0.224918	0.958132	FALSE
PF3D7_0830600.2o2	-0.00503196	0.0587562	0.931775	0.996518	FALSE
PF3D7_0821400.e2s1	0.045415	0.0405985	0.263656	1.03198	FALSE
PF3D7_0832500.iso1.exon3.amp1	-0.0824116	0.0529716	0.120188	0.944478	FALSE
PF3D7_1035700.e1s1	-0.213836	0.070378	0.00246166	0.862241	TRUE
PF3D7_1000500.iso1.exon3.amp1	-0.190673	0.080815	0.0185632	0.876197	FALSE
PF3D7_0207500.e3s1	-0.0552406	0.0596528	0.354727	0.962434	FALSE
PF3D7_0400300.iso1.exon1.amp1	-0.157249	0.0615095	0.0107703	0.896733	FALSE
PF3D7_1302000.2o2	-0.0540864	0.0432294	0.211273	0.963204	FALSE
PF3D7_1101100.iso1.exon1.amp1	-0.118236	0.0607031	0.0518182	0.921314	FALSE
PF3D7_0617700.iso1.exon1.amp1	-0.100964	0.0562919	0.0732856	0.93241	FALSE
PF3D7_1300300.e2s1 (renamed in 2015)	-0.187102	0.0817689	0.0224069	0.878369	FALSE
PF3D7_0315400.1o1	0.00091764	0.0619865	0.988193	1.00064	FALSE
PF3D7_0425900.iso1.exon2.amp1	-0.124988	0.0674029	0.0640856	0.917012	FALSE
PF3D7_1040300.iso1.exon2.amp1	-0.161891	0.0672648	0.016337	0.893853	FALSE
PF3D7_0935800.e9	-0.129265	0.0692435	0.0623199	0.914297	FALSE
PF3D7_0705000.e1s1	0.00970128	0.041911	0.817011	1.00675	FALSE
PF3D7_1253700.iso1.exon1.amp1	-0.086652	0.0529661	0.102265	0.941706	FALSE
PF3D7_0800700.e1s1	0.000974236	0.0460624	0.983131	1.00068	FALSE
PF3D7_1023200.1o1	0.00454505	0.0677075	0.946498	1.00316	FALSE
PF3D7_1147800.iso2.exon2.amp1	0.0585172	0.0377523	0.121559	1.04139	FALSE
PF3D7_0500400.iso1.exon1.amp1	-0.156842	0.0758005	0.0388775	0.896986	FALSE
PF3D7_0732900.iso1.exon2.amp1	-0.190671	0.0700931	0.00667551	0.876198	FALSE
PF3D7_0500800.e2s1	-0.199966	0.0640219	0.00185703	0.870571	TRUE
PF3D7_0100100.iso1.exon1.amp2	-0.0357795	0.0384827	0.3528	0.975505	FALSE
PF3D7_0501100.1.e3s1	-0.13385	0.0701066	0.0566166	0.911396	FALSE
PF3D7_0732700.iso1.exon2.amp1	-0.0568272	0.113608	0.61708	0.961376	FALSE
PF3D7_0809600.iso1.exon1.amp5_seg2	-0.0162192	0.0437061	0.710671	0.988821	FALSE
PF3D7_1302200.1o1	-0.0327472	0.0389372	0.400603	0.977557	FALSE
PF3D7_1337300.1o2	0.0400178	0.0458147	0.382688	1.02813	FALSE
PF3D7_0718100.iso1.exon1.amp2	-0.0119115	0.0413494	0.773374	0.991778	FALSE
PF3D7_0710400	0.0093496	0.0443137	0.832955	1.0065	FALSE
PF3D7_1308200.e2s1	-0.0337409	0.0411378	0.412369	0.976884	FALSE
PF3D7_1472300.2o9	0.0158491	0.0447992	0.723603	1.01105	FALSE
PF3D7_0532900.iso1.exon2.amp1	-0.146648	0.0592787	0.0135876	0.903347	FALSE
PF3D7_0600700.iso1.exon1.amp1	-0.0802385	0.0663743	0.227093	0.945901	FALSE
PF3D7_0207700.4o4	0.00550645	0.0467584	0.906287	1.00382	FALSE
PF3D7_0937800.iso1.exon2.amp1	0.0897694	0.0429535	0.036964	1.0642	FALSE
PF3D7_0101900.iso1.exon1.amp1	-0.168693	0.0764477	0.0276434	0.889648	FALSE
PF3D7_0829600.1o1	0.0480164	0.0484031	0.321515	1.03384	FALSE
PF3D7_1041100.iso1.exon2.amp1	-0.170231	0.0705746	0.0161033	0.8887	FALSE
PF3D7_1101200.iso1.exon1.amp1	-0.102262	0.102183	0.317261	0.931571	FALSE
PF3D7_1236000.1o1	-0.0789016	0.0599774	0.18874	0.946778	FALSE
PF3D7_0712600.iso1.exon2.amp2	0.009943	0.0373804	0.790317	1.00692	FALSE
PF3D7_1400600.iso1.exon1.amp1	-0.117174	0.0614321	0.056858	0.921992	FALSE
PF3D7_0833400.iso1.exon3.amp1	-0.162816	0.0630336	0.00998439	0.89328	FALSE
PF3D7_1479600.iso1.exon2.amp1	-0.0958746	0.0597681	0.109114	0.935705	FALSE
PF3D7_0936400.2o2	0.0170836	0.0490519	0.727732	1.01191	FALSE
PF3D7_1410400.e1s1	-0.105323	0.0864394	0.223436	0.929597	FALSE
PF3D7_0700500.iso1.exon3.amp1	-0.189133	0.0680813	0.00560633	0.877132	FALSE
PF3D7_1479700.iso1.exon2.amp1	-0.198014	0.0659079	0.00275041	0.87175	TRUE
PF3D7_1100500.iso1.exon1.amp1	-0.0650354	0.0585814	0.267284	0.955922	FALSE
PF3D7_0419700.1o1	-0.0175421	0.0541708	0.746158	0.987914	FALSE
PF3D7_0728200.2o2	-0.0162941	0.0479579	0.734135	0.988769	FALSE
PF3D7_0300200.iso1.exon1.amp1	-0.22013	0.0734417	0.00281408	0.858488	TRUE
PF3D7_0906500.1o1	-0.0445108	0.0814263	0.58479	0.969619	FALSE
PF3D7_1028700.1o1	-0.0266639	0.070394	0.704958	0.981688	FALSE
PF3D7_1150000.iso1.exon2.amp1	-0.102268	0.0573153	0.0747829	0.931568	FALSE
PF3D7_0527200.e2s1	0.0176308	0.0489797	0.718978	1.0123	FALSE
PF3D7_0421100.iso1.exon2.amp2	-0.00766869	0.0331236	0.816977	0.994699	FALSE
PF3D7_0324400.iso1.exon2.amp1	-0.176558	0.0631658	0.00532127	0.884812	TRUE
PF3D7_1102800.iso1.exon1.amp1	-0.0120453	0.0902472	0.893858	0.991686	FALSE
PF3D7_0506200.1o1	-0.0484216	0.0470911	0.304165	0.966994	FALSE
PF3D7_1017100.1o1	0.0284126	0.0533474	0.594472	1.01989	FALSE
PF3D7_1106300.2o6	0.0608034	0.0720708	0.39913	1.04305	FALSE
PF3D7_0413300.iso1.exon2.amp1	-0.140586	0.0549979	0.0107797	0.907151	FALSE
PF3D7_1300700.iso1.exon1.amp1	-0.171611	0.0627937	0.00642637	0.887851	FALSE
PF3D7_1000100.iso1.exon2.amp1	-0.150394	0.0981394	0.125836	0.901004	FALSE
PF3D7_1227200.iso1.exon1.amp2	0.0871187	0.0417014	0.0370375	1.06225	FALSE
PF3D7_0719000.1o1	-0.0335073	0.0826237	0.685196	0.977042	FALSE
PF3D7_0207400.4o4	-0.0250197	0.0391432	0.5229	0.982807	FALSE
PF3D7_1322100.iso1.exon1.amp3	-0.0517146	0.067843	0.446142	0.964789	FALSE
PF3D7_0808800.iso1.exon1.amp1	-0.164673	0.070011	0.0189276	0.892131	FALSE
PF3D7_0222600.iso1.exon2.amp1	-0.201256	0.0734267	0.00627396	0.869793	FALSE
PF3D7_0632000.iso1.exon2.amp1	-0.182203	0.0688473	0.00830532	0.881356	FALSE
PF3D7_0721100	-0.0152282	0.0569399	0.789202	0.9895	FALSE
PF3D7_1228700.iso1.exon1.amp1_seg2	-0.00788424	0.0435643	0.856433	0.99455	FALSE
PF3D7_1100400.iso1.exon2.amp1	-0.153043	0.0554154	0.00589126	0.899352	FALSE
PF3D7_0532300.e2s1	-0.0454949	0.0721125	0.528308	0.968957	FALSE
PF3D7_0400500.iso1.exon2.amp1	-0.181074	0.0745097	0.0153256	0.882046	FALSE
PF3D7_1347200.e1s1	-0.011726	0.0578715	0.839487	0.991905	FALSE
PF3D7_0310500.e1s2	-0.0147105	0.0484705	0.761598	0.989855	FALSE
PF3D7_1300500.iso1.exon2.amp1	-0.14127	0.0709192	0.0467377	0.906721	FALSE
PF3D7_0936300.2o2	-0.017669	0.0766863	0.81784	0.987827	FALSE
PF3D7_0804500.e1s1	0.0414115	0.0414579	0.318177	1.02912	FALSE
PF3D7_0402000 (renamed)	-0.0107434	0.0316951	0.734734	0.992581	FALSE
PF3D7_0219700.2o2	-0.0330386	0.0633196	0.601982	0.97736	FALSE
PF3D7_0200300.iso1.exon1.amp1	-0.0962627	0.0409452	0.0189823	0.935453	FALSE
PF3D7_1201200.2o2	-0.0431842	0.0754803	0.56741	0.970511	FALSE
PF3D7_0523800.1o1	-0.0548418	0.0469415	0.24306	0.9627	FALSE
PF3D7_1125700.6o6	-0.00414741	0.0680975	0.951452	0.997129	FALSE
PF3D7_1040600.iso1.exon2.amp1	-0.159358	0.0584022	0.00650988	0.895423	FALSE
PF3D7_0207600.e4s1	0.00664817	0.0472947	0.888248	1.00462	FALSE
PF3D7_1255100.iso1.exon2.amp1	-0.144723	0.0661673	0.0290365	0.904553	FALSE
PF3D7_0917900.e2	0.0146728	0.0584415	0.801831	1.01022	FALSE
PF3D7_0731200.2o2	-0.127869	0.0721527	0.07677	0.915182	FALSE
PF3D7_1302200	0.0346495	0.0437758	0.428891	1.02431	FALSE
PF3D7_0901800.2o2	-0.0731415	0.0548464	0.182753	0.950566	FALSE
PF3D7_1036400.e2s2	-0.261611	0.0850824	0.00218354	0.834156	TRUE
PF3D7_1103700.e1s1	-0.0557778	0.0530029	0.292979	0.962076	FALSE
PF3D7_0300500.iso1.exon1.amp1	-0.130423	0.0542668	0.0164886	0.913564	FALSE
PF3D7_1254400.iso1.exon2.amp1	-0.154036	0.0656246	0.0191746	0.898733	FALSE
PF3D7_1040000.iso1.exon2.amp1	-0.0333092	0.0697729	0.633221	0.977176	FALSE
PF3D7_0324800.iso1.exon2.amp1	-0.187142	0.0725485	0.0100838	0.878344	FALSE
PF3D7_1252300.iso1.exon2.amp1	-0.106812	0.0556737	0.0554254	0.928638	FALSE
PF3D7_0901400.iso1.exon2.amp1	-0.165544	0.0658418	0.0121379	0.891592	FALSE
PF3D7_1359800.iso1.exon3.amp1	-0.0210344	0.0367833	0.567599	0.985526	FALSE
PF3D7_0712000.iso1.exon1.amp1	-0.168284	0.0807532	0.0375074	0.889901	FALSE
PF3D7_0509700.e4s1	0.0353704	0.0482454	0.463707	1.02482	FALSE
PF3D7_1305700.1o1	0.037692	0.107782	0.726658	1.02647	FALSE
PF3D7_0700200.iso1.exon3.amp1	-0.100037	0.0642414	0.119846	0.933009	FALSE
PF3D7_1100300.iso1.exon2.amp1	-0.174808	0.0899887	0.0524473	0.885886	FALSE
PF3D7_1334200.e1s1	0.00958938	0.0512628	0.851662	1.00667	FALSE
PF3D7_1334400.1o1	-0.0791602	0.0499145	0.113183	0.946608	FALSE
PF3D7_1035300.iso1.exon1.amp1	-0.0561451	0.0795682	0.480644	0.961831	FALSE
PF3D7_0301700.e2s1	-0.130712	0.0719973	0.0698485	0.913381	FALSE
PF3D7_1328200.iso1.exon1.amp2_seg1	0.0781412	0.0726479	0.282448	1.05566	FALSE
PF3D7_0412900.iso1.exon2.amp2	-0.173544	0.060686	0.00435917	0.886662	TRUE
PF3D7_0502400.1o1	0.00919525	0.0707059	0.896563	1.00639	FALSE
PF3D7_0313100.1o4	-0.0531317	0.0573964	0.354904	0.963842	FALSE
PF3D7_0413200.iso1.exon1.amp1	-0.195395	0.0583877	0.000859473	0.873334	TRUE
PF3D7_0207400.2o4	-0.0152249	0.0421643	0.718139	0.989502	FALSE
PF3D7_1127900.3o3	-0.086186	0.0532873	0.106219	0.94201	FALSE
PF3D7_0424600.e2s1	-0.0209909	0.0671252	0.754587	0.985556	FALSE
PF3D7_0211200.1o1	-0.0543457	0.039837	0.172916	0.963031	FALSE
PF3D7_0937500.iso1.exon1.amp1	-0.16568	0.0688855	0.0164092	0.891508	FALSE
PF3D7_0100800.iso1.exon2.amp1	-0.147654	0.0624861	0.0183847	0.902717	FALSE
PF3D7_0627400.1o1	-0.0444158	0.0369766	0.230061	0.969682	FALSE
PF3D7_0200500.iso1.exon1.amp1	-0.252122	0.0689828	0.000275418	0.83966	TRUE
PF3D7_0832800.iso1.exon3.amp1	-0.131553	0.0626534	0.0360918	0.912848	FALSE
PF3D7_0701800.iso1.exon1.amp1	-0.051108	0.0757711	0.5002	0.965195	FALSE
PF3D7_0712400.iso1.exon2.amp2	0.0313062	0.0557192	0.574382	1.02194	FALSE
PF3D7_0620200.1o1	-0.0032932	0.0401039	0.934576	0.99772	FALSE
PF3D7_0318600.iso1.exon1.amp1	-0.0245258	0.056284	0.663144	0.983144	FALSE
PF3D7_0713400.2o2	0.0556155	0.0473759	0.240803	1.0393	FALSE
PF3D7_0223500.iso1.exon2.amp1	0.014889	0.057059	0.794211	1.01037	FALSE
PF3D7_1361700.e1	-0.0959685	0.0634088	0.130581	0.935644	FALSE
PF3D7_0818900	-0.0747211	0.0875809	0.393841	0.949526	FALSE
PF3D7_0200100 (renamed)	-0.106256	0.0553649	0.0553411	0.928996	FALSE
PF3D7_1147800.iso2.exon1.amp1	0.00470738	0.0458513	0.918256	1.00327	FALSE
PF3D7_0405300.iso1.exon1.amp2	-0.056633	0.0656869	0.388875	0.961506	FALSE
PF3D7_0425500.iso1.exon1.amp1	-0.0592393	0.0804208	0.461588	0.95977	FALSE
PF3D7_0200800.iso1.exon3.amp1	-0.0914915	0.056582	0.106308	0.938552	FALSE
PF3D7_1200500.iso1.exon1.amp1	-0.230588	0.0675983	0.000681839	0.852288	TRUE
PF3D7_1243900.iso1.exon5.amp1	-0.0202909	0.0405255	0.616734	0.986034	FALSE
PF3D7_1040700.iso1.exon2.amp1	-0.132883	0.0631825	0.0357866	0.912007	FALSE
PF3D7_0425100.2o2	0.000211635	0.0624831	0.997298	1.00015	FALSE
PF3D7_0405300.iso1.exon1.amp1	-0.116075	0.0915002	0.204987	0.922694	FALSE
PF3D7_0501200.e2	-0.189835	0.0821573	0.0211261	0.876706	FALSE
PF3D7_1000300.iso1.exon1.amp1	-0.0914306	0.0570348	0.109344	0.938592	FALSE
PF3D7_1479400.iso1.exon2.amp1	-0.00733951	0.0960419	0.939106	0.994926	FALSE
PF3D7_1102700.iso1.exon1.amp1	-0.0340326	0.0701276	0.62761	0.976686	FALSE
PF3D7_0800400.iso1.exon3.amp1	-0.143272	0.0648981	0.0275729	0.905463	FALSE
PF3D7_0833100.iso1.exon3.amp1	-0.205652	0.0618744	0.000931794	0.867147	TRUE
PF3D7_0101000.iso1.exon1.amp1	-0.11236	0.0685946	0.101837	0.925073	FALSE
PF3D7_0632100.iso1.exon1.amp1	-0.123816	0.0635114	0.0516101	0.917757	FALSE
PF3D7_1212000 (renamed)	-0.0439646	0.0486231	0.366187	0.969986	FALSE
PF3D7_0408600	0.000376064	0.0489922	0.993878	1.00026	FALSE
PF3D7_1300400.iso1.exon2.amp1	-0.168029	0.0874318	0.0550083	0.890058	FALSE
PF3D7_0414700.1o1	0.0233406	0.0504897	0.644012	1.01631	FALSE
PF3D7_1410100.1o7	0.00318141	0.0646847	0.960786	1.00221	FALSE
PF3D7_1372700.iso1.exon2.amp1	-0.172463	0.0711412	0.015578	0.887327	FALSE
PF3D7_1149100.1.2o2	0.108826	0.0637661	0.0883043	1.07835	FALSE
PF3D7_0901300.iso1.exon2.amp1	-0.173001	0.0653424	0.00827798	0.886996	FALSE
PF3D7_0500800.e1s1	-0.0361677	0.0384996	0.347816	0.975242	FALSE
PF3D7_0115300.iso1.exon2.amp1	-0.101675	0.0580523	0.0802834	0.931951	FALSE
PF3D7_0900600.iso1.exon1.amp1	-0.164407	0.0690033	0.0174415	0.892295	FALSE
PF3D7_0727800.iso1.exon1.amp1	0.0395649	0.0542864	0.466343	1.0278	FALSE
PF3D7_1040500.iso1.exon2.amp1	-0.228616	0.071172	0.00137411	0.853453	TRUE
PF3D7_1321100.e4s1	-0.00275352	0.0404152	0.9457	0.998093	FALSE
PF3D7_0833000.iso1.exon3.amp1	-0.143546	0.073121	0.0500042	0.905292	FALSE
PF3D7_1335100	-0.215023	0.0749873	0.00425476	0.861532	TRUE
PF3D7_0821500.1o1	-0.0953416	0.0617877	0.123243	0.936051	FALSE
PF3D7_1139300.e2s3	0.040939	0.0603261	0.497584	1.02878	FALSE
PF3D7_1478800.2o2	0.0469629	0.0576214	0.415318	1.03309	FALSE
PF3D7_0201500.2o2	-0.108472	0.0621928	0.0815492	0.92757	FALSE
PF3D7_0222500.iso1.exon2.amp1	-0.171393	0.0642588	0.00781402	0.887985	FALSE
PF3D7_0200600.iso1.exon1.amp1	-0.200111	0.070935	0.00491425	0.870484	TRUE
PF3D7_1100200.e1s1	0.00619408	0.0497938	0.901036	1.0043	FALSE
PF3D7_1371900.2o2	0.0448064	0.0616436	0.467539	1.03154	FALSE
PF3D7_0623700.iso1.exon1.amp2	-0.0862382	0.0478288	0.0717834	0.941976	FALSE
PF3D7_0908800.1o2	-0.049555	0.0522952	0.34364	0.966234	FALSE
PF3D7_1373300.iso1.exon2.amp1	-0.23619	0.0668398	0.000435138	0.848984	TRUE
PF3D7_0632700.iso1.exon2.amp1	-0.17106	0.0689211	0.0132856	0.88819	FALSE
PF3D7_1400400.iso1.exon1.amp1	-0.148323	0.0709182	0.0368253	0.902299	FALSE
PF3D7_1480000.iso1.exon2.amp1	-0.188841	0.0723438	0.00922746	0.87731	FALSE
PF3D7_0808900.iso1.exon1.amp1	-0.134109	0.0587035	0.0226226	0.911233	FALSE
PF3D7_1439000.1o2	-0.0481426	0.0427909	0.260923	0.967181	FALSE
PF3D7_0901500.iso1.exon2.amp1	-0.200462	0.0682141	0.00339768	0.870272	TRUE
PF3D7_1000400.iso1.exon1.amp1	-0.205659	0.0671478	0.002272	0.867143	TRUE
PF3D7_1300600.iso1.exon1.amp1	-0.0380594	0.078629	0.628502	0.973964	FALSE
PF3D7_1301700.2o2	-0.0644644	0.0546739	0.238747	0.9563	FALSE
PF3D7_0200200.iso1.exon1.amp1	-0.158548	0.0715689	0.0270405	0.895927	FALSE
PF3D7_0400900.iso1.exon1.amp1	-0.140466	0.0706524	0.0471631	0.907226	FALSE
PF3D7_0202000.e2s1	-0.0595522	0.0518414	0.251033	0.959562	FALSE
PF3D7_0423700.1o1	0.0316673	0.0725354	0.662545	1.02219	FALSE
PF3D7_0911900.2o2	0.0147001	0.0664605	0.825009	1.01024	FALSE
PF3D7_0100200.iso1.exon1.amp1	-0.131007	0.0672163	0.0516672	0.913194	FALSE
PF3D7_0930300.s2	-0.115	0.0850467	0.176723	0.923382	FALSE
PF3D7_0632400.iso1.exon2.amp1	-0.196674	0.0722062	0.00660534	0.87256	FALSE
PF3D7_0301700.e1s1	-0.0979536	0.0507217	0.0538381	0.934357	FALSE
PF3D7_0400100.iso1.exon1.amp3	-0.0876298	0.0573808	0.127146	0.941068	FALSE
PF3D7_0632500.iso1.exon2.amp1	-0.187167	0.0498129	0.000185117	0.878329	TRUE
PF3D7_1121600.iso1.exon2.amp1	-0.14323	0.0835711	0.0869689	0.90549	FALSE
PF3D7_0402400.2o2	-0.279726	0.0777946	0.000344888	0.823748	TRUE
PF3D7_0300700.iso1.exon2.amp1	-0.178183	0.0819463	0.0299904	0.883815	FALSE
PF3D7_1323500.1o1	0.0386592	0.0528011	0.464298	1.02716	FALSE
PF3D7_0930300.s1	-0.10491	0.0962585	0.276121	0.929863	FALSE
PF3D7_1116000.iso1.exon2.amp2	-0.153964	0.0920453	0.0948082	0.898778	FALSE
PF3D7_1438800.2o4	-0.0705498	0.0342571	0.0398013	0.952275	FALSE
PF3D7_0104000.3o3	-0.0567724	0.041205	0.168678	0.961413	FALSE
PF3D7_1353700.1o1	-0.120492	0.074925	0.108222	0.919874	FALSE
PF3D7_1348800.3o4	-0.0421299	0.0461208	0.361292	0.97122	FALSE
PF3D7_0620000.1o1	0.0455461	0.0555465	0.412499	1.03207	FALSE
PF3D7_1254200.iso1.exon2.amp1	-0.168003	0.0635384	0.00836289	0.890074	FALSE
PF3D7_1122700.1o1	-0.209457	0.0635223	0.00102225	0.864862	TRUE
PF3D7_0600300.iso1.exon1.amp1	-0.192173	0.0733202	0.00894586	0.875286	FALSE
PF3D7_0937400.iso1.exon2.amp1	-0.180642	0.0591718	0.00234758	0.88231	TRUE
PF3D7_1254500.iso1.exon2.amp1	-0.119298	0.0590769	0.0438065	0.920635	FALSE
PF3D7_1038400.e3s1	-0.135282	0.0631084	0.0323853	0.910492	FALSE
PF3D7_1353100.e2s1	-0.140022	0.0725838	0.0540967	0.907505	FALSE
PF3D7_0220000.e2s1	-0.153314	0.103962	0.140713	0.899182	FALSE
PF3D7_0206000.s2	-0.055946	0.0548884	0.308407	0.961963	FALSE
PF3D7_0801000.e2s2	-0.133337	0.0657638	0.0429656	0.91172	FALSE
PF3D7_0500500.iso1.exon1.amp1	-0.0534718	0.0691617	0.439684	0.963615	FALSE
PF3D7_0403600.2o2	-0.0921747	0.0608151	0.130031	0.938108	FALSE
PF3D7_1129100.e1s1	-0.10642	0.0718397	0.138935	0.92889	FALSE
PF3D7_0701100.iso1.exon3.amp1	-0.20692	0.0739093	0.00524839	0.866385	TRUE
PF3D7_1015900.e2s1	-0.243528	0.0706746	0.000601396	0.844677	TRUE
PF3D7_1314500.iso1.exon2.amp1	0.0746815	0.107753	0.488476	1.05313	FALSE
PF3D7_0200700.iso1.exon1.amp1	-0.183746	0.0729729	0.012011	0.880414	FALSE
PF3D7_0223100.iso1.exon2.amp1	-0.193947	0.0708606	0.00634772	0.87421	FALSE
PF3D7_1254700.iso1.exon1.amp1	-0.193834	0.0685659	0.00482524	0.874279	TRUE
PF3D7_0803600_3o15	0.0477837	0.0807614	0.554255	1.03368	FALSE
PF3D7_1041000.iso1.exon2.amp1	-0.186602	0.0653782	0.00443459	0.878673	TRUE
PF3D7_0201200.iso1.exon2.amp1	-0.183981	0.0704203	0.00916648	0.88027	FALSE
PF3D7_0401400.iso1.exon2.amp1	-0.224462	0.0680259	0.00101414	0.855914	TRUE
PF3D7_0925900.e2s1	0.0119519	0.0482366	0.804375	1.00832	FALSE
PF3D7_0100900.iso1.exon1.amp1	-0.144095	0.0693929	0.0381901	0.904947	FALSE
PF3D7_0935600.1o2	-0.290945	0.0681629	2.22358e-05	0.817366	TRUE
PF3D7_0207500.e1s1	-0.138951	0.0635254	0.0290286	0.908179	FALSE
PF3D7_1024800.e2s2	-0.116485	0.0707629	0.100159	0.922432	FALSE
PF3D7_0406200	-0.114303	0.0874014	0.191348	0.923829	FALSE
PF3D7_1373100.iso1.exon1.amp1	-0.209378	0.0683202	0.00225791	0.86491	TRUE
PF3D7_1228600.e1s1	-0.107931	0.0599255	0.0720945	0.927918	FALSE
PF3D7_1001500.1o1	-0.182295	0.0797556	0.0225543	0.8813	FALSE
PF3D7_1035300.iso1.exon1.amp2	-0.106886	0.0862079	0.215417	0.92859	FALSE
PF3D7_1040900.iso1.exon2.amp1	-0.183191	0.061314	0.00290275	0.880753	TRUE
PF3D7_1223600.e1	-0.183113	0.0634725	0.00402827	0.8808	TRUE
PF3D7_1102500.e2s1	-0.152057	0.071424	0.0335881	0.899967	FALSE
PF3D7_1476500.2o2	-0.0517855	0.0653232	0.428172	0.964742	FALSE
PF3D7_0113100.iso1.exon2.amp1	0.0793885	0.0567683	0.16239	1.05657	FALSE
PF3D7_0800300.e1s3	-0.121441	0.0505165	0.0164608	0.919269	FALSE
PF3D7_0401200.iso1.exon2.amp1	-0.103021	0.0622914	0.0985774	0.931081	FALSE
PF3D7_1036400.1o2	-0.391699	0.0933857	3.06557e-05	0.762231	TRUE
PF3D7_0900300.iso1.exon1.amp1	-0.116491	0.0574793	0.0430533	0.922428	FALSE
PF3D7_0422300.e3s1	-0.074911	0.0522764	0.152284	0.949401	FALSE
PF3D7_0217700.iso1.exon1.amp1	-0.0696054	0.0515174	0.177073	0.952899	FALSE
PF3D7_1400800.iso1.exon1.amp1	-0.176667	0.0649654	0.00669258	0.884745	FALSE
PF3D7_0632200.iso1.exon1.amp1	-0.176267	0.0842547	0.0367703	0.88499	FALSE
PF3D7_0700300.iso1.exon3.amp1	-0.122634	0.0483696	0.011437	0.918509	FALSE
PF3D7_1149200.e2s1	0.0126213	0.0892307	0.887556	1.00879	FALSE
PF3D7_0401000.iso1.exon1.amp1	0.00857712	0.0717498	0.904878	1.00596	FALSE
PF3D7_1246200	-0.193809	0.0665951	0.00371922	0.874295	TRUE
PF3D7_0532100	-0.144811	0.0883	0.101431	0.904498	FALSE
PF3D7_1150200.iso1.exon1.amp1	-0.175666	0.0741049	0.0180177	0.885359	FALSE
PF3D7_0900400.iso1.exon2.amp1	-0.155129	0.0855695	0.0702492	0.898052	FALSE
PF3D7_1321800.1o4	-0.109126	0.0706192	0.122705	0.92715	FALSE
PF3D7_1400300.iso1.exon1.amp1	-0.0469246	0.0807476	0.561331	0.967998	FALSE
PF3D7_0207600.e2s1	-0.0979621	0.0718214	0.17299	0.934352	FALSE
PF3D7_0202500.1o1	5.57469e-05	0.0801397	0.999445	1.00004	FALSE
PF3D7_0425700.iso1.exon1.amp1	-0.177808	0.0648607	0.00626506	0.884045	FALSE
PF3D7_1040100.iso1.exon2.amp1	-0.10956	0.0826157	0.185201	0.926871	FALSE
PF3D7_0207700.2o4	-0.0291782	0.0678252	0.667177	0.979978	FALSE
PF3D7_1216600	-0.149933	0.0549241	0.00648676	0.901293	FALSE
PF3D7_1223600.1o2	-0.157329	0.0630827	0.0128467	0.896683	FALSE
PF3D7_0220000.e2s2	-0.0756261	0.0884161	0.392636	0.94893	FALSE
PF3D7_1002500.1o3	-0.192203	0.0570586	0.000794615	0.875268	TRUE
PF3D7_0100400.iso1.exon2.amp1	-0.178743	0.083129	0.0318616	0.883472	FALSE
PF3D7_1016900.e1s1	-0.0333559	0.0515333	0.517657	0.977145	FALSE
PF3D7_1328300.1o3	-0.0719962	0.0843172	0.39345	0.951321	FALSE
PF3D7_1201400.iso1.exon1.amp1	0.0236562	0.0766228	0.757609	1.01653	FALSE
PF3D7_1373000.iso1.exon2.amp1	-0.199889	0.0712346	0.00514615	0.870618	TRUE
PF3D7_0530100.2o2	-0.104736	0.0789667	0.185136	0.929975	FALSE
PF3D7_0102200.e2s1	-0.0329798	0.09912	0.739435	0.977399	FALSE
PF3D7_1372600.iso1.exon2.amp1	-0.25134	0.0731806	0.000626498	0.840115	TRUE
PF3D7_0102200.e2s2	-0.123793	0.0934683	0.185764	0.917772	FALSE

## Sheet: M32
PROT_ID	COEF	STD_COEF	UNCORR_SIG	FOLD_DIFF	FDR_CORR
PF3D7_0304600	3.16973	0.0747717	8.50858e-181	8.99877	TRUE
PF3D7_1030200.1o1	1.31399	0.0740615	1.04365e-56	2.48629	TRUE
PF3D7_0312400.2o7	0.778327	0.071017	1.47476e-25	1.71514	TRUE
PF3D7_0728600.iso1.exon3.amp1	0.524245	0.072644	1.65498e-12	1.43818	TRUE
PF3D7_0831100.iso1.exon2.amp1	0.299724	0.0750312	7.30202e-05	1.23091	TRUE
PF3D7_0206900.1.1o2	0.388398	0.0790409	1.15982e-06	1.30894	TRUE
PF3D7_0726100.2o2	0.314816	0.0608927	3.21467e-07	1.24385	TRUE
PF3D7_1243900.iso1.exon6.amp1	0.1509	0.0974893	0.122194	1.11026	FALSE
PF3D7_0206900.1.e1	0.122476	0.0645297	0.0581898	1.0886	FALSE
PF3D7_1438800.4o4	0.123337	0.0465699	0.00830404	1.08925	FALSE
PF3D7_1479800.iso1.exon2.amp1	-0.0178174	0.0927944	0.847801	0.987726	FALSE
PF3D7_0400800.iso1.exon1.amp1	-0.0830743	0.098854	0.401041	0.944044	FALSE
PF3D7_0800300.e2s1	-0.20744	0.0933178	0.0265997	0.866073	FALSE
PF3D7_1300100.iso1.exon2.amp1	-0.16317	0.0927948	0.0792006	0.89306	FALSE
PF3D7_1146800.e3s1	0.123048	0.0557509	0.0276924	1.08903	FALSE
PF3D7_0712300.iso1.exon1.amp1	-0.117571	0.0790376	0.13741	0.921738	FALSE
PF3D7_0317300.s3	0.0266809	0.0614863	0.664497	1.01867	FALSE
PF3D7_1464000.e1s1	0.196884	0.0585441	0.000821209	1.14622	FALSE
PF3D7_0712800.iso1.exon1.amp1	-0.132614	0.079727	0.0967761	0.912177	FALSE
PF3D7_1221000.e1s3	0.0427546	0.0728075	0.557276	1.03008	FALSE
PF3D7_1466400.e1s1	0.0999735	0.0521542	0.0557381	1.07175	FALSE
PF3D7_0311700.1o15	-0.0324484	0.0498719	0.515536	0.97776	FALSE
PF3D7_0937800.iso1.exon2.amp2	-0.00502822	0.0498123	0.91963	0.996521	FALSE
PF3D7_0214100.e1s1	0.0155989	0.0717769	0.828031	1.01087	FALSE
PF3D7_1329500.iso1.exon3.amp1	0.0869728	0.0972883	0.371704	1.06214	FALSE
PF3D7_0422100.1o1 (renamed in 2015, duplicate)	0.0391653	0.0854847	0.64701	1.02752	FALSE
PF3D7_1400700.iso1.exon1.amp1	-0.13791	0.101498	0.17475	0.908835	FALSE
PF3D7_1435300.e1s4	0.095866	0.0726658	0.187593	1.06871	FALSE
PF3D7_0632500.iso1.exon1.amp1	-0.275233	0.120698	0.0229444	0.826317	FALSE
PF3D7_0422100_1o1 (renamed in 2015, duplicate)	0.0329086	0.0843983	0.696737	1.02307	FALSE
PF3D7_0712400.iso1.exon1.amp1	-0.221665	0.0999679	0.0269805	0.857575	FALSE
PF3D7_0501000.e2s1	0.0986157	0.0836878	0.239124	1.07075	FALSE
PF3D7_0300100.iso1.exon1.amp2	-0.00456581	0.0378094	0.903924	0.99684	FALSE
PF3D7_0901600.iso1.exon2.amp1	-0.131325	0.0911237	0.150069	0.912993	FALSE
PF3D7_0833500.iso1.exon3.amp1	-0.141951	0.0962194	0.140672	0.906293	FALSE
PF3D7_1018300.e1s1	0.0736607	0.0535555	0.169529	1.05238	FALSE
PF3D7_0412400.iso1.exon1.amp1	-0.255826	0.104188	0.0143603	0.837507	FALSE
PF3D7_0500100.iso1.exon2.amp1	-0.185348	0.0989063	0.0614301	0.879437	FALSE
PF3D7_1240400.iso1.exon2.amp1	-0.0973203	0.101935	0.340106	0.934768	FALSE
PF3D7_0733000.iso1.exon1.amp1	-0.255494	0.0939308	0.006721	0.8377	FALSE
PF3D7_0412900.iso1.exon1.amp1	-0.0862203	0.103908	0.407004	0.941987	FALSE
PF3D7_0803400.iso1.exon1.amp1	0.0954612	0.0704214	0.175757	1.06841	FALSE
PF3D7_1311800.e1s1	0.0698413	0.0569784	0.220784	1.0496	FALSE
PF3D7_1149900.iso1.exon2.amp1	-0.103514	0.093883	0.270657	0.930763	FALSE
PF3D7_1244500.1o1	0.0421665	0.0741041	0.569562	1.02966	FALSE
PF3D7_1125800.1o4	0.0415371	0.0774035	0.591726	1.02921	FALSE
PF3D7_0902800.4o4	-0.00690408	0.0421919	0.870075	0.995226	FALSE
PF3D7_0200800.iso1.exon1.amp1	-0.0126593	0.0476337	0.790515	0.991264	FALSE
PF3D7_0300100.iso1.exon2.amp1	-0.24831	0.0961567	0.0100543	0.841882	FALSE
PF3D7_1462300.e1s1	-0.0675181	0.0690467	0.328546	0.954278	FALSE
PF3D7_0222800.iso1.exon2.amp1	-0.143026	0.099425	0.150815	0.905617	FALSE
PF3D7_1000100.iso1.exon1.amp1	0.0398344	0.0541036	0.461865	1.028	FALSE
PF3D7_1448300.s1	0.00387412	0.0685998	0.954983	1.00269	FALSE
PF3D7_0200100.iso1.exon2.amp1	-0.243271	0.0916591	0.00816783	0.844827	FALSE
PF3D7_0611800.iso1.exon5.amp3	0.0576692	0.0550356	0.295138	1.04078	FALSE
PF3D7_1452000.s1	0.0260642	0.0677871	0.700747	1.01823	FALSE
PF3D7_0732000.iso1.exon2.amp1	-0.108181	0.102057	0.289579	0.927757	FALSE
PF3D7_0306200.5o5	0.0736686	0.0549503	0.180556	1.05239	FALSE
PF3D7_1146000.1o1	0.00946998	0.0654683	0.885037	1.00659	FALSE
PF3D7_1255200.iso1.exon1.amp1	-0.280847	0.109014	0.0102314	0.823107	FALSE
PF3D7_0115700.iso1.exon1.amp1	-0.23311	0.113263	0.0400184	0.850799	FALSE
PF3D7_0101800.iso1.exon1.amp1	-0.0713773	0.102434	0.486195	0.951729	FALSE
PF3D7_1121800.s1	0.0368737	0.0763348	0.629239	1.02589	FALSE
PF3D7_0520400.e1s1	0.0817915	0.0665697	0.219692	1.05833	FALSE
PF3D7_0319900.1o1	0.041284	0.0598209	0.490388	1.02903	FALSE
PF3D7_0206900.iso2.exon2.amp1	-0.0232408	0.0520206	0.655212	0.98402	FALSE
PF3D7_0324600.iso1.exon2.amp1	-0.212887	0.102614	0.0384553	0.862809	FALSE
PF3D7_0703500.e2s2	0.0377298	0.0798346	0.636675	1.0265	FALSE
PF3D7_0808600.e2s1	-0.231796	0.0971802	0.0173853	0.851574	FALSE
PF3D7_0803400.iso1.exon1.amp2	0.0800685	0.053135	0.132377	1.05707	FALSE
PF3D7_1329000.e1s2	0.067936	0.0582871	0.244274	1.04822	FALSE
PF3D7_1222300.e1s1	-0.0152108	0.0681268	0.823402	0.989512	FALSE
PF3D7_0900900.iso1.exon1.amp1	-0.173801	0.0969149	0.0734344	0.886504	FALSE
PF3D7_0526600.iso1.exon1.amp4	-0.037506	0.0969048	0.698867	0.974338	FALSE
PF3D7_0900100.iso1.exon2.amp1	-0.277716	0.096848	0.00428527	0.824896	FALSE
PF3D7_1372800.iso1.exon2.amp1	-0.0997905	0.0936187	0.286896	0.933169	FALSE
PF3D7_0507700.e1s1	-0.0805922	0.0612999	0.189117	0.945669	FALSE
PF3D7_1123500.iso1.exon1.amp1	0.0269325	0.0782904	0.730964	1.01884	FALSE
PF3D7_1041300.iso1.exon1.amp1	-0.280042	0.0955224	0.00350259	0.823567	FALSE
PF3D7_1469800.3o3	-0.04455	0.0918477	0.627827	0.969592	FALSE
PF3D7_1479900.iso1.exon2.amp1	-0.166443	0.106036	0.117028	0.891037	FALSE
PF3D7_1007700.e1s2	0.0783325	0.112422	0.486222	1.0558	FALSE
PF3D7_0719500.1o2	-0.0249811	0.068402	0.715086	0.982833	FALSE
PF3D7_0702400.e1s1	-0.036278	0.100838	0.719153	0.975168	FALSE
PF3D7_1428700.1o1	1.92904e-05	0.0449376	0.999658	1.00001	FALSE
PF3D7_0300400.iso1.exon1.amp1	-0.213941	0.0978536	0.0291847	0.862179	FALSE
PF3D7_0937600.iso1.exon1.amp1	0.0714648	0.0702751	0.309606	1.05078	FALSE
PF3D7_1254600.iso1.exon2.amp1	-0.127053	0.0970912	0.191183	0.9157	FALSE
PF3D7_0313800.5o5	0.0619351	0.0714121	0.386137	1.04386	FALSE
PF3D7_0812700.1o1	0.0138331	0.0669465	0.836371	1.00963	FALSE
PF3D7_0931300.1o1	0.00679117	0.062681	0.913759	1.00472	FALSE
PF3D7_1346900.1o1	0.0773527	0.0757091	0.30734	1.05508	FALSE
PF3D7_1479500.iso1.exon2.amp1	-0.227887	0.101734	0.0254627	0.853884	FALSE
PF3D7_0911300.e1s2	0.0564342	0.0718625	0.43259	1.03989	FALSE
PF3D7_0400100.iso1.exon2.amp1	-0.300885	0.0905224	0.000943054	0.811754	FALSE
PF3D7_0100300.iso1.exon2.amp1	0.00512654	0.0652912	0.937443	1.00356	FALSE
PF3D7_0600400.iso1.exon2.amp1	0.0379463	0.0647378	0.557998	1.02665	FALSE
PF3D7_1476600.e2	0.0266239	0.0511779	0.603104	1.01863	FALSE
PF3D7_0832900.iso1.exon3.amp1	-0.137531	0.0993751	0.166897	0.909074	FALSE
PF3D7_0610200.1o1	0.169298	0.0622543	0.00673226	1.12451	FALSE
PF3D7_0800100.iso1.exon1.amp1	-0.299398	0.0939202	0.00150992	0.812591	FALSE
PF3D7_0305500.e1s3	0.039999	0.0598334	0.504074	1.02811	FALSE
PF3D7_0713900.e1s4	0.050924	0.0721708	0.480714	1.03593	FALSE
PF3D7_1312900.iso1.exon3.amp1	0.0965958	0.0521866	0.0646759	1.06925	FALSE
PF3D7_0620400.1o1	-0.0349327	0.0900894	0.698337	0.976077	FALSE
PF3D7_1300900.iso1.exon1.amp1	-0.224889	0.0921926	0.0150091	0.855661	FALSE
PF3D7_1103800.e1s2	0.0653923	0.0508458	0.198918	1.04637	FALSE
PF3D7_0525300.1o1	-0.034219	0.0845955	0.685991	0.97656	FALSE
PF3D7_0618700.1o2	-0.00597288	0.086808	0.945168	0.995868	FALSE
PF3D7_1254100.e2s1	-0.118993	0.0885669	0.179615	0.92083	FALSE
PF3D7_1000200.iso1.exon1.amp1	-0.0156119	0.106254	0.883237	0.989237	FALSE
PF3D7_1358600.iso1.exon1.amp1	0.0525262	0.0524482	0.317004	1.03708	FALSE
PF3D7_0631900.iso1.exon2.amp1	-0.118641	0.0900624	0.188245	0.921055	FALSE
PF3D7_1205500.e1s1	0.0742402	0.0492459	0.13221	1.05281	FALSE
PF3D7_0115400.iso1.exon2.amp1	-0.198529	0.102083	0.0522792	0.871439	FALSE
PF3D7_1200600.iso1.exon2.amp3	0.262955	0.122756	0.0325961	1.19993	FALSE
PF3D7_0407800.e1s2	0.065088	0.0472515	0.168889	1.04615	FALSE
PF3D7_0201300.iso1.exon2.amp1	-0.0632047	0.093484	0.499242	0.957136	FALSE
PF3D7_0420700.e2s1	-0.262899	0.0965589	0.00666796	0.833412	FALSE
PF3D7_1464500.iso1.exon1.amp1_seg2	0.0710578	0.0557274	0.20278	1.05049	FALSE
PF3D7_0828100.iso1.exon3.amp1	-0.0843799	0.0529318	0.111446	0.94319	FALSE
PF3D7_0815500.3o5	0.0356284	0.0979588	0.716207	1.025	FALSE
PF3D7_0513200.e2s3	-0.0274962	0.0457684	0.548227	0.981122	FALSE
PF3D7_1456400.iso1.exon1.amp1	-0.0338869	0.0505118	0.502566	0.976785	FALSE
PF3D7_1149000.e1s4 (renamed in 205)	0.0471362	0.0707677	0.505629	1.03321	FALSE
PF3D7_1255000.iso1.exon2.amp1	-0.221319	0.134409	0.100174	0.857781	FALSE
PF3D7_0501800.e1s1	0.131718	0.0612268	0.0318591	1.0956	FALSE
PF3D7_0404600.s5	0.046542	0.0580257	0.422824	1.03279	FALSE
PF3D7_1240300.iso1.exon2.amp1	-0.215859	0.0981401	0.0282317	0.861033	FALSE
PF3D7_0832400.iso1.exon3.amp1	-0.0600795	0.0811976	0.459646	0.959211	FALSE
PF3D7_0826100.s3	-0.0241585	0.0580284	0.677327	0.983394	FALSE
PF3D7_0902800.2o4	-0.041225	0.0528568	0.435742	0.971829	FALSE
PF3D7_1140800.1o1	0.0489043	0.0678525	0.471354	1.03448	FALSE
PF3D7_1011700.1o1 (renamed in 2015)	0.0402963	0.0525884	0.443831	1.02832	FALSE
PF3D7_1476600.2o2	0.0447582	0.045334	0.323902	1.03151	FALSE
PF3D7_0424100.2o2	0.0380426	0.0448895	0.397077	1.02672	FALSE
PF3D7_0503900.2o2	0.0424393	0.061955	0.493613	1.02985	FALSE
PF3D7_0206800	-0.103395	0.108361	0.340388	0.93084	FALSE
PF3D7_0700100.iso1.exon2.amp2	0.00662377	0.0446111	0.882017	1.0046	FALSE
PF3D7_0600400.iso1.exon1.amp1	-0.159535	0.0909946	0.0800832	0.895313	FALSE
PF3D7_1346400.e1s3	0.149475	0.0750458	0.046858	1.10917	FALSE
PF3D7_0108300.s3	-0.0504165	0.116246	0.664663	0.965658	FALSE
PF3D7_0200400.iso1.exon1.amp1	-0.0623372	0.0882222	0.4801	0.957711	FALSE
PF3D7_1219300.iso1.exon1.amp1	-0.221287	0.0867232	0.0109738	0.8578	FALSE
PF3D7_1012700.e1s1	-0.0590209	0.0751921	0.432809	0.959915	FALSE
PF3D7_0705500.iso1.exon2.amp2	0.0983117	0.0738586	0.18368	1.07052	FALSE
PF3D7_0420900.iso1.exon2.amp2	0.0223192	0.0478148	0.640827	1.01559	FALSE
PF3D7_1240600.iso1.exon2.amp1	-0.23479	0.0816918	0.00419865	0.849809	FALSE
PF3D7_1466200.e1s2	-0.0571241	0.0652337	0.381561	0.961178	FALSE
PF3D7_1435700.1.e9s1	0.00972319	0.0425902	0.819495	1.00676	FALSE
PF3D7_0707700.1o1	0.00547291	0.0744927	0.941458	1.0038	FALSE
PF3D7_1334800.1o1	-0.0526098	0.0857508	0.539771	0.964191	FALSE
PF3D7_0630600.2o2	0.0233516	0.0773649	0.762883	1.01632	FALSE
PF3D7_0828400.1o1	-0.00185612	0.0542948	0.97274	0.998714	FALSE
PF3D7_1008100.s1	0.123141	0.0554089	0.0266365	1.0891	FALSE
PF3D7_0603800.16o20	0.136466	0.0711563	0.0556164	1.09921	FALSE
PF3D7_1019000.e1s1	0.0497541	0.0553783	0.369319	1.03509	FALSE
PF3D7_0617600.iso1.exon1.amp1	-0.0265187	0.105325	0.801299	0.981787	FALSE
PF3D7_1316900.iso1.exon1.amp1	0.0454875	0.062522	0.467183	1.03203	FALSE
PF3D7_1301600.iso1.exon4.amp2	0.1213	0.0793959	0.127105	1.08771	FALSE
PF3D7_1343800.iso1.exon1.amp2	0.00157218	0.0475615	0.973641	1.00109	FALSE
PF3D7_1448000.e2s2	0.0415287	0.061178	0.497521	1.0292	FALSE
PF3D7_1343900.1o1	-0.0664207	0.0553981	0.231024	0.955004	FALSE
PF3D7_1300300.e1s1	-0.0235079	0.0515565	0.648585	0.983838	FALSE
PF3D7_0809100.iso1.exon2.amp1	-0.0177501	0.0452342	0.694901	0.987772	FALSE
PF3D7_1459100.1o1	0.095205	0.0635505	0.134645	1.06822	FALSE
PF3D7_1329500.iso1.exon1.amp1	0.00956721	0.0567615	0.866208	1.00665	FALSE
PF3D7_1011800.e1s2	-0.00602052	0.0722104	0.933582	0.995836	FALSE
PF3D7_0420900.iso1.exon1.amp1	-0.112208	0.0681713	0.100305	0.925171	FALSE
PF3D7_0700100.iso1.exon3.amp1	-0.237695	0.0917292	0.00980003	0.848099	FALSE
PF3D7_0826100.s8	0.0782887	0.0475586	0.100267	1.05576	FALSE
PF3D7_1420300.1o1	0.0972968	0.0698224	0.163999	1.06977	FALSE
PF3D7_1365300.1o1	-0.0268761	0.0624643	0.667162	0.981543	FALSE
PF3D7_1115400.e1s1	-0.00732642	0.0572805	0.898269	0.994935	FALSE
PF3D7_1023100.e1s3	0.0350578	0.0473675	0.459522	1.0246	FALSE
PF3D7_1468100.e2s1	-0.0259601	0.0565147	0.646152	0.982167	FALSE
PF3D7_0712300.iso1.exon2.amp2	-0.0354572	0.0505482	0.483298	0.975722	FALSE
PF3D7_0100300.iso1.exon1.amp1	-0.265941	0.0688614	0.000124977	0.831656	TRUE
PF3D7_0302200.1o9	0.110812	0.0873402	0.205037	1.07984	FALSE
PF3D7_0323800.e2s1	0.0405813	0.0445006	0.362182	1.02853	FALSE
PF3D7_0832000.iso1.exon3.amp1	-0.04273	0.0648303	0.510087	0.970816	FALSE
PF3D7_1346700.e1s1	0.0290102	0.0436146	0.506216	1.02031	FALSE
PF3D7_1014100.s2	0.0415077	0.0560311	0.459113	1.02919	FALSE
PF3D7_1247100.2o2	-0.0239057	0.0440585	0.587619	0.983566	FALSE
PF3D7_0619000.iso2.exon13.amp1	0.0273025	0.0558715	0.625261	1.0191	FALSE
PF3D7_0419500.1o1	0.115702	0.0488136	0.018097	1.0835	FALSE
PF3D7_1329500.iso1.exon1.amp2	0.0470473	0.0708425	0.506879	1.03315	FALSE
PF3D7_1111000.1o1	0.111115	0.0518644	0.0325718	1.08006	FALSE
PF3D7_0937600.iso1.exon2.amp1	-0.162029	0.0938758	0.0848754	0.893767	FALSE
PF3D7_1467600.iso1.exon2.amp2	-0.00383874	0.0492689	0.937923	0.997343	FALSE
PF3D7_0110500.e1s3	0.119314	0.0560928	0.0338297	1.08622	FALSE
PF3D7_1400200.iso1.exon1.amp1	0.0108579	0.107223	0.919375	1.00755	FALSE
PF3D7_0115700.iso1.exon2.amp2	0.0264743	0.0534751	0.620731	1.01852	FALSE
PF3D7_1233400.1o4	0.113649	0.0596608	0.0572801	1.08196	FALSE
PF3D7_0711700.e2s1	-0.148901	0.0947981	0.116786	0.901937	FALSE
PF3D7_1103800.e1s3	0.036327	0.0444709	0.414334	1.0255	FALSE
PF3D7_0100100.iso1.exon2.amp1	-0.215957	0.101899	0.0344831	0.860975	FALSE
PF3D7_0800200.e1s3	-0.0239666	0.0531215	0.652037	0.983525	FALSE
PF3D7_0101600.iso1.exon1.amp1	-0.0225737	0.114476	0.843746	0.984475	FALSE
PF3D7_0712800.iso1.exon2.amp2	-0.0370046	0.0561695	0.51028	0.974676	FALSE
PF3D7_0425800.iso1.exon1.amp4	0.0123946	0.0456215	0.785962	1.00863	FALSE
PF3D7_1235300.s1	0.0640005	0.0488315	0.190492	1.04536	FALSE
PF3D7_0823500.1o1	0.0423657	0.0839948	0.61418	1.0298	FALSE
PF3D7_0709900.e2	0.127519	0.068575	0.0634485	1.09241	FALSE
PF3D7_0424400.iso1.exon1.amp1	-0.040662	0.0830748	0.624697	0.972209	FALSE
PF3D7_1221900.1o1	-0.0592885	0.0539965	0.272652	0.959737	FALSE
PF3D7_0302200.e1	0.119867	0.0861251	0.164516	1.08663	FALSE
PF3D7_1342900.iso1.exon1.amp3	0.0709854	0.0621458	0.25382	1.05043	FALSE
PF3D7_0530300.iso1.exon1.amp2	0.0839813	0.0494059	0.0896941	1.05994	FALSE
PF3D7_0400400.iso1.exon2.amp4	0.0274306	0.0456854	0.548456	1.0192	FALSE
PF3D7_1103800.e1s4	0.0380573	0.0453952	0.402172	1.02673	FALSE
PF3D7_1401400.1o1	-0.210237	0.114178	0.0660813	0.864395	FALSE
PF3D7_0426000.iso1.exon2.amp1	0.0339906	0.0493288	0.491056	1.02384	FALSE
PF3D7_1335300.e1s1	0.0395648	0.0817547	0.628605	1.0278	FALSE
PF3D7_0412700.iso1.exon2.amp2	-8.37117e-05	0.0463054	0.998558	0.999942	FALSE
PF3D7_0808700.iso1.exon2.amp2	-0.0600664	0.0440157	0.172883	0.95922	FALSE
PF3D7_0901000.iso1.exon1.amp1	0.0332589	0.101289	0.742759	1.02332	FALSE
PF3D7_1123200.iso1.exon1.amp1	0.0976171	0.128308	0.447081	1.07	FALSE
PF3D7_0812900.2o2	0.0432148	0.0674231	0.521805	1.03041	FALSE
PF3D7_1373500.iso1.exon1.amp1	-0.223448	0.105372	0.0343772	0.856516	FALSE
PF3D7_0402600.iso1.exon1.amp1	-0.104182	0.0812174	0.200085	0.930332	FALSE
PF3D7_1014600.e1s3	-0.00784829	0.0600043	0.895982	0.994575	FALSE
PF3D7_0827600.2o2	0.0436299	0.0902685	0.629038	1.0307	FALSE
PF3D7_0800200.e1s2	0.019239	0.0501843	0.701587	1.01342	FALSE
PF3D7_1205500.e1s2	0.0456345	0.0425254	0.283663	1.03214	FALSE
PF3D7_1448700.1o1	-0.0304876	0.0722406	0.673158	0.979089	FALSE
PF3D7_1419400.e1s1	0.0852082	0.0637071	0.181577	1.06084	FALSE
PF3D7_1373500.iso1.exon2.amp2	0.0211447	0.0533393	0.691941	1.01476	FALSE
PF3D7_0425800.iso1.exon1.amp3	-0.0057589	0.0421313	0.891323	0.996016	FALSE
PF3D7_0115000.e1s1	-0.0229772	0.0662716	0.728931	0.9842	FALSE
PF3D7_1455600.iso1.exon1.amp1	0.0101835	0.0566152	0.857315	1.00708	FALSE
PF3D7_0800200.e1s1	-0.000442921	0.0479474	0.992633	0.999693	FALSE
PF3D7_0426000.iso1.exon1.amp1	-0.216335	0.0809265	0.00772144	0.860749	FALSE
PF3D7_1100100.iso1.exon1.amp2	0.0702434	0.0514278	0.172504	1.04989	FALSE
PF3D7_0412400.iso1.exon2.amp2	-0.0396328	0.0514145	0.441107	0.972903	FALSE
PF3D7_0929000.e2	0.0465534	0.0600952	0.438851	1.03279	FALSE
PF3D7_1419200.e1s1	0.0686375	0.0488266	0.160331	1.04873	FALSE
PF3D7_0712900.iso1.exon2.amp2	0.0192235	0.0452282	0.670968	1.01341	FALSE
PF3D7_1119700.iso1.exon1.amp1	0.0613732	0.0433043	0.15694	1.04346	FALSE
PF3D7_0400400.iso1.exon2.amp1	0.0147558	0.0520035	0.776706	1.01028	FALSE
PF3D7_0401900.1o1	-0.276347	0.0862694	0.00143224	0.825679	FALSE
PF3D7_0115000.e3s2	-0.0777444	0.058665	0.185612	0.947538	FALSE
PF3D7_0402300.iso1.exon2.amp1	0.058069	0.0537709	0.280616	1.04107	FALSE
PF3D7_0424200.iso1.exon1.amp1	0.000168256	0.0482645	0.99722	1.00012	FALSE
PF3D7_0632800.iso1.exon1.amp1	-0.335202	0.0890524	0.000183955	0.792673	TRUE
PF3D7_0425800.iso1.exon1.amp1	-0.00225164	0.053659	0.966543	0.99844	FALSE
PF3D7_1240600.iso1.exon1.amp2	-0.00768835	0.0470052	0.870131	0.994685	FALSE
PF3D7_1423700.e1s1	0.0193947	0.0422791	0.646597	1.01353	FALSE
PF3D7_0712000.iso1.exon2.amp2	-0.0629464	0.0529179	0.234719	0.957307	FALSE
PF3D7_1014300.e1s3	0.00199626	0.0598759	0.973415	1.00138	FALSE
PF3D7_1121800.s3	0.0280144	0.0454813	0.538164	1.01961	FALSE
PF3D7_0829000.e2s1	0.000691376	0.0426942	0.987085	1.00048	FALSE
PF3D7_1468100.e2s2	0.113241	0.0542762	0.0373741	1.08166	FALSE
PF3D7_0700100.iso1.exon2.amp1_seg1	0.0314144	0.0464124	0.498766	1.02201	FALSE
PF3D7_0936800.e2s1	0.0245369	0.070174	0.726721	1.01715	FALSE
PF3D7_1122500.iso1.exon1.amp2	-0.035135	0.0572115	0.539371	0.97594	FALSE
PF3D7_0632500.iso1.exon2.amp4_seg2	0.00257589	0.0496449	0.958637	1.00179	FALSE
PF3D7_0728600.iso1.exon1.amp2	-0.0446947	0.0441291	0.311565	0.969495	FALSE
PF3D7_1136200.1o5	0.0944701	0.0808777	0.243257	1.06767	FALSE
PF3D7_0424400.iso1.exon2.amp1	-0.00617102	0.0521119	0.905777	0.995732	FALSE
PF3D7_0632800.iso1.exon2.amp2	0.0229661	0.0432964	0.596008	1.01605	FALSE
PF3D7_1312900.iso1.exon3.amp2	0.0402837	0.0445543	0.366287	1.02832	FALSE
PF3D7_0712900.iso1.exon2.amp1	0.0216786	0.0456079	0.634732	1.01514	FALSE
PF3D7_1335000.1o1 (renamed in 2015)	-0.0352802	0.0720161	0.624392	0.975842	FALSE
PF3D7_1000100.iso1.exon1.amp2	-0.0300195	0.0425326	0.480593	0.979407	FALSE
PF3D7_1210600.iso1.exon1.amp1	0.0577384	0.0861252	0.502867	1.04083	FALSE
PF3D7_0420700.e1s1	0.0721565	0.047898	0.132486	1.05129	FALSE
PF3D7_1200100.iso1.exon1.amp1	0.0260936	0.0431564	0.54566	1.01825	FALSE
PF3D7_1340900.1o2	-0.0369065	0.055832	0.508854	0.974743	FALSE
PF3D7_0500100.iso1.exon1.amp2	0.0190462	0.0441473	0.666318	1.01329	FALSE
PF3D7_1335400.iso1.exon2.amp2	0.0854502	0.0596017	0.152194	1.06102	FALSE
PF3D7_0317100.2o2	-0.0193581	0.0542193	0.721195	0.986672	FALSE
PF3D7_0632500.iso1.exon2.amp2	0.0544937	0.0493807	0.270244	1.03849	FALSE
PF3D7_0827000.iso1.exon1.amp2_seg1	0.0176678	0.0514533	0.731438	1.01232	FALSE
PF3D7_1149800.iso1.exon2.amp1	-0.060423	0.0563615	0.284133	0.958983	FALSE
PF3D7_0425800.iso1.exon1.amp2	0.0196263	0.0527734	0.710103	1.0137	FALSE
PF3D7_0726600.1o2	0.0508571	0.0678421	0.453773	1.03588	FALSE
PF3D7_1336800.1o1	0.0273473	0.0458964	0.551506	1.01914	FALSE
PF3D7_1002100.2o2	-0.0016974	0.0999429	0.986455	0.998824	FALSE
PF3D7_0911100.e1s1	0.0101581	0.0444021	0.819123	1.00707	FALSE
PF3D7_0900100.iso1.exon1.amp1	-0.0252239	0.0388878	0.51683	0.982668	FALSE
PF3D7_1038400.e1s1	-0.0599333	0.0956537	0.531188	0.959308	FALSE
PF3D7_0420900.iso1.exon2.amp1	0.0603138	0.0454687	0.185193	1.04269	FALSE
PF3D7_0115700.iso1.exon2.amp1	-0.014937	0.0438291	0.733376	0.9897	FALSE
PF3D7_0324900.iso1.exon2.amp2	0.00834981	0.046217	0.856693	1.0058	FALSE
PF3D7_1477600.2o3	0.00566881	0.0463494	0.902699	1.00394	FALSE
PF3D7_0505000.iso1.exon1.amp1	0.0452911	0.0470558	0.336196	1.03189	FALSE
PF3D7_0607600.1o5	0.0440853	0.056476	0.435351	1.03103	FALSE
PF3D7_0300100.iso1.exon1.amp1	-0.0620055	0.042479	0.144914	0.957932	FALSE
PF3D7_0906700.1o1	0.0279989	0.0468237	0.550095	1.0196	FALSE
PF3D7_1136200.5o5	0.0479379	0.0861786	0.578243	1.03379	FALSE
PF3D7_1255200.iso1.exon2.amp2	0.0232853	0.0431145	0.589346	1.01627	FALSE
PF3D7_1429500.1o1	0.0829771	0.0467283	0.0762947	1.0592	FALSE
PF3D7_0209000.s2	0.0470283	0.0416178	0.258936	1.03313	FALSE
PF3D7_0719400.s2	0.0418414	0.0438951	0.340874	1.02943	FALSE
PF3D7_0918900.e1s1	0.022455	0.0531912	0.673065	1.01569	FALSE
PF3D7_1433200.iso1.exon1.amp2_seg1	0.0436626	0.042821	0.308312	1.03073	FALSE
PF3D7_1419400.e1s2	0.0118602	0.0879898	0.892823	1.00825	FALSE
PF3D7_1009500.e3	0.0891982	0.0557796	0.110332	1.06378	FALSE
PF3D7_1200600.iso1.exon2.amp2	0.0207385	0.0474323	0.662111	1.01448	FALSE
PF3D7_0810800.e2s1	-0.0695049	0.0627373	0.268371	0.952965	FALSE
PF3D7_1232000.1o2	0.149462	0.0599151	0.0128854	1.10916	FALSE
PF3D7_0209000.s4	0.0464287	0.0466471	0.319992	1.03271	FALSE
PF3D7_1373500.iso1.exon2.amp1	-0.0150724	0.0428188	0.724962	0.989607	FALSE
PF3D7_1147800.iso2.exon2.amp2	0.0298126	0.0504636	0.554899	1.02088	FALSE
PF3D7_0526200.iso2.exon7.amp1	0.0665967	0.0795382	0.402769	1.04724	FALSE
PF3D7_0733000.iso1.exon2.amp1	0.032537	0.0508187	0.522256	1.02281	FALSE
PF3D7_0733000.iso1.exon2.amp3	0.0188266	0.0590465	0.749959	1.01314	FALSE
PF3D7_0731500.e1s2 (renamed in 2015)	0.0174243	0.075677	0.817981	1.01215	FALSE
PF3D7_0324900.iso1.exon1.amp1	-0.171306	0.0871778	0.0498831	0.888038	FALSE
PF3D7_1473100.e2s1	-0.0182821	0.0690202	0.791195	0.987408	FALSE
PF3D7_0832600.2o2	-0.0629195	0.0569207	0.269444	0.957325	FALSE
PF3D7_1300100.iso1.exon1.amp2	0.0145331	0.0439498	0.741007	1.01012	FALSE
PF3D7_1431300.e1s1	0.0371308	0.0465815	0.425707	1.02607	FALSE
PF3D7_1122800.e1s1	0.0276465	0.0465243	0.552581	1.01935	FALSE
PF3D7_1100100.iso1.exon2.amp1	-0.18131	0.0960976	0.0596907	0.881902	FALSE
PF3D7_0207800.4o4	-0.00443197	0.0430911	0.918116	0.996933	FALSE
PF3D7_0827800.e1s3	0.0256725	0.0390901	0.511598	1.01795	FALSE
PF3D7_1240600.iso1.exon1.amp1	0.00870161	0.0468086	0.852589	1.00605	FALSE
PF3D7_1243900.iso1.exon3.amp1	0.02259	0.0434949	0.603697	1.01578	FALSE
PF3D7_1240400.iso1.exon1.amp2	0.0384668	0.0448146	0.391048	1.02702	FALSE
PF3D7_0733000.iso1.exon2.amp2	-0.0035805	0.0580573	0.950845	0.997521	FALSE
PF3D7_1147000.e1s3	0.0337437	0.0469065	0.472192	1.02367	FALSE
PF3D7_1343800.iso1.exon1.amp5_seg2	-0.00796065	0.0489975	0.870991	0.994497	FALSE
PF3D7_0716300.e1s1	-0.138131	0.0792063	0.0816919	0.908695	FALSE
PF3D7_1200100.iso1.exon2.amp1	-0.232758	0.0822141	0.00479743	0.851006	FALSE
PF3D7_0321600.e1	0.0285199	0.0454726	0.530779	1.01997	FALSE
PF3D7_1200600.iso1.exon2.amp1	-0.000411895	0.0427757	0.99232	0.999715	FALSE
PF3D7_1469600.e1s4	-0.0654508	0.0502632	0.193372	0.955647	FALSE
PF3D7_1240300.iso1.exon1.amp1	-0.0121936	0.0582617	0.834295	0.991584	FALSE
PF3D7_0421300.iso1.exon2.amp1	-0.0437597	0.0427497	0.306434	0.970123	FALSE
PF3D7_0929000.2o2	0.122015	0.0685694	0.0756845	1.08825	FALSE
PF3D7_1123000.iso1.exon1.amp3	0.11739	0.0546433	0.0320986	1.08477	FALSE
PF3D7_0831100.iso1.exon1.amp1	-0.00367553	0.0436638	0.932944	0.997456	FALSE
PF3D7_0815300.iso1.exon1.amp2_seg1	0.046392	0.0655261	0.479231	1.03268	FALSE
PF3D7_1353300.iso1.exon1.amp2	-0.103297	0.0792897	0.193161	0.930903	FALSE
PF3D7_0600200.iso1.exon1.amp2_seg2	0.0116818	0.0510513	0.819085	1.00813	FALSE
PF3D7_0505000.iso1.exon1.amp3	0.0224724	0.0504741	0.656319	1.0157	FALSE
PF3D7_0800100.iso1.exon2.amp2	0.000818279	0.0438968	0.985134	1.00057	FALSE
PF3D7_0826100.s7	0.0216015	0.0472136	0.647462	1.01509	FALSE
PF3D7_1149000.e1s1 (renamed in 2015)	-0.0104775	0.0479503	0.82711	0.992764	FALSE
PF3D7_0712600.iso1.exon2.amp1	-0.0625668	0.056035	0.264637	0.957559	FALSE
PF3D7_0809100.iso1.exon2.amp2_seg2	0.0599104	0.0567318	0.29139	1.0424	FALSE
PF3D7_0904900.e1s2	0.0109659	0.0473013	0.81675	1.00763	FALSE
PF3D7_0206900.1.2o2	-0.00781064	0.0451813	0.862811	0.994601	FALSE
PF3D7_1038400.e7s1	-0.0118448	0.105602	0.910731	0.991823	FALSE
PF3D7_1324600.iso1.exon2.amp2	0.0272243	0.0448636	0.544202	1.01905	FALSE
PF3D7_1452000.s2	0.0729512	0.0531693	0.170571	1.05187	FALSE
PF3D7_0632500.iso1.exon2.amp3	0.0907828	0.0496545	0.0680136	1.06495	FALSE
PF3D7_0200100.iso1.exon1.amp1	-0.0124568	0.0487492	0.798405	0.991403	FALSE
PF3D7_0200100.iso1.exon1.amp2	0.0134125	0.043181	0.756207	1.00934	FALSE
PF3D7_0207000.e1	-0.152528	0.0934711	0.103254	0.899673	FALSE
PF3D7_1040200.iso1.exon2.amp1	-0.151204	0.0916289	0.0994411	0.900499	FALSE
PF3D7_0804500.e2s3	-0.0263	0.0591113	0.656539	0.981935	FALSE
PF3D7_0108700.e1s2	0.0243085	0.0458518	0.596205	1.01699	FALSE
PF3D7_0426000.iso1.exon2.amp2	0.0107715	0.051432	0.834183	1.00749	FALSE
PF3D7_0401600.iso2.exon3.amp1	0.0658804	0.0633088	0.298481	1.04672	FALSE
PF3D7_1233600.e1s4	0.000482145	0.0469623	0.991812	1.00033	FALSE
PF3D7_0505200.e1s1	-0.00842955	0.041411	0.838769	0.994174	FALSE
PF3D7_1243900.iso1.exon1.amp1	-0.010867	0.0463326	0.814645	0.992496	FALSE
PF3D7_1031400.1.8o8	0.0864796	0.0522757	0.0986014	1.06178	FALSE
PF3D7_1150400.iso1.exon1.amp3	-0.0720748	0.0425738	0.0909978	0.951269	FALSE
PF3D7_0223500.iso1.exon2.amp2	0.00966133	0.0452644	0.831056	1.00672	FALSE
PF3D7_1041300.iso1.exon2.amp2	-0.023012	0.0407404	0.572394	0.984176	FALSE
PF3D7_0208000.4o4	0.0262363	0.051473	0.610447	1.01835	FALSE
PF3D7_1150400.iso1.exon1.amp2	-0.0781327	0.0541881	0.14987	0.947283	FALSE
PF3D7_0407000.1o1	0.0806544	0.0478839	0.0926414	1.0575	FALSE
PF3D7_0712000.iso1.exon2.amp1	0.0299628	0.0561449	0.593773	1.02099	FALSE
PF3D7_0603600.1o3	0.0431978	0.0433879	0.319845	1.0304	FALSE
PF3D7_1318300.e1s2	0.110029	0.0487963	0.0245095	1.07925	FALSE
PF3D7_0400700.iso1.exon1.amp1	-0.0669771	0.0568851	0.239509	0.954636	FALSE
PF3D7_0830800.iso1.exon2.amp1	-0.172589	0.0842395	0.0409275	0.887249	FALSE
PF3D7_0317500.iso1.exon1.amp1	-0.0426359	0.0536579	0.427175	0.970879	FALSE
PF3D7_1008100.s3	0.0443998	0.042664	0.29845	1.03125	FALSE
PF3D7_1461800.e1s1	-0.0675447	0.0669534	0.313471	0.954261	FALSE
PF3D7_1240900.iso1.exon4.amp1	-1.91556e-05	0.041846	0.999635	0.999987	FALSE
PF3D7_1252200.1o1	0.098749	0.0774873	0.20303	1.07084	FALSE
PF3D7_0412700.iso1.exon2.amp1	-0.0517751	0.0616871	0.401632	0.964749	FALSE
PF3D7_0209000.s1	0.0142992	0.0465405	0.758768	1.00996	FALSE
PF3D7_0812100.e1s1	-0.00627999	0.0488334	0.897718	0.995657	FALSE
PF3D7_1032900.e1s1	-0.0046559	0.0449931	0.917617	0.996778	FALSE
PF3D7_0203600.1o1	0.0187412	0.0558296	0.737228	1.01308	FALSE
PF3D7_0113400.2o2	0.0865344	0.0740184	0.242841	1.06182	FALSE
PF3D7_1133100.e1s2	0.0639968	0.0423777	0.131543	1.04536	FALSE
PF3D7_0510100.iso1.exon1.amp3	0.0782939	0.0897593	0.383421	1.05577	FALSE
PF3D7_0404600.s3	0.0715514	0.0718765	0.319915	1.05085	FALSE
PF3D7_1433200.iso1.exon1.amp1	0.0218199	0.042444	0.607385	1.01524	FALSE
PF3D7_1202600.e1	-0.00332192	0.0491069	0.94609	0.9977	FALSE
PFC10_API0041.iso1.exon1.amp1	0.0180642	0.0452877	0.690129	1.0126	FALSE
PF3D7_1218000.1o1	0.0636751	0.0445863	0.153786	1.04512	FALSE
PF3D7_1440400.iso1.exon2.amp2_seg2	-0.0309888	0.0583024	0.59526	0.978749	FALSE
PF3D7_1107900.iso1.exon1.amp1	-0.0493791	0.0868718	0.569971	0.966352	FALSE
PF3D7_1300300.e1s2	-0.0733218	0.0644028	0.255381	0.950447	FALSE
PF3D7_0828100.iso1.exon2.amp1	-0.0372303	0.0378613	0.325849	0.974524	FALSE
PF3D7_0111500.e4s1	-0.0538435	0.066155	0.416032	0.963366	FALSE
PF3D7_0831100.iso1.exon3.amp1	0.0327278	0.0562876	0.561168	1.02294	FALSE
PF3D7_0915300.iso1.exon1.amp1	0.0703992	0.0744997	0.345069	1.05001	FALSE
PF3D7_1434600.e1s1	0.0895537	0.0593898	0.132119	1.06404	FALSE
PF3D7_1100800.2o2	-0.099441	0.0856444	0.246076	0.933395	FALSE
PF3D7_0102500.e1s1	0.00493082	0.0442942	0.911401	1.00342	FALSE
PF3D7_0632800.iso1.exon2.amp1	-0.0411538	0.0560417	0.463033	0.971877	FALSE
PF3D7_0214300.iso1.exon1.amp2	0.0452172	0.0572102	0.429631	1.03184	FALSE
PF3D7_1200400.iso1.exon1.amp3	0.016733	0.0462102	0.717404	1.01167	FALSE
PF3D7_0826100.s9	-0.0076563	0.051689	0.882297	0.994707	FALSE
PF3D7_1248000.1o1	-0.000262952	0.0592308	0.996459	0.999818	FALSE
PF3D7_1418100.s3	0.0514597	0.0497603	0.301491	1.03631	FALSE
PF3D7_1406600.iso1.exon1.amp1	-0.0183574	0.0607412	0.762589	0.987356	FALSE
PF3D7_1200400.iso1.exon2.amp1	-0.158316	0.0852086	0.0636714	0.89607	FALSE
PF3D7_0103500.2o7	0.0519633	0.052761	0.325088	1.03667	FALSE
PF3D7_0728600.iso1.exon1.amp1	-0.0113476	0.0367552	0.757634	0.992165	FALSE
PF3D7_0722800.1o1	0.0689103	0.0762361	0.366415	1.04892	FALSE
PF3D7_1200400.iso1.exon1.amp1	0.0361209	0.0431421	0.402791	1.02535	FALSE
PF3D7_1137600.2o2	-0.000849845	0.0502911	0.986523	0.999411	FALSE
PF3D7_0728600.iso1.exon2.amp1_short	0.048958	0.0472128	0.300179	1.03452	FALSE
PF3D7_0826100.s2	0.079583	0.0445221	0.0743734	1.05671	FALSE
PF3D7_0108300.s1	-8.13706e-05	0.0539685	0.998798	0.999944	FALSE
PF3D7_1335300.e1s2	-0.204131	0.110151	0.0643564	0.868061	FALSE
PF3D7_1202300.e30s1	0.0618004	0.0448961	0.169185	1.04377	FALSE
PF3D7_0617400.e2 (renamed in 2015)	-0.184203	0.0574443	0.00141597	0.880135	FALSE
PF3D7_0909100.1o1	0.0165867	0.0678771	0.807035	1.01156	FALSE
PF3D7_1100200.e1s2	-0.014181	0.0549831	0.796562	0.990219	FALSE
PF3D7_1212100.1o1	0.0231723	0.0463543	0.617337	1.01619	FALSE
PF3D7_0207000.1o2	-0.201143	0.0987301	0.0420676	0.869861	FALSE
PF3D7_0100100.iso1.exon1.amp1	-0.000870037	0.0434644	0.984036	0.999397	FALSE
PF3D7_1243900.iso1.exon4.amp1	0.109447	0.0570032	0.0553404	1.07881	FALSE
PF3D7_0112200.iso1.exon1.amp2	0.101614	0.0809116	0.209664	1.07297	FALSE
PF3D7_1001600.2o2	-0.0440698	0.0724998	0.543514	0.969915	FALSE
PF3D7_1347700.1o3	0.0436406	0.0552524	0.42994	1.03071	FALSE
PF3D7_1017800.iso1.exon3.amp1	0.0612872	0.0452234	0.175872	1.0434	FALSE
PF3D7_0629300.1o1	-0.0184673	0.0797741	0.817011	0.987281	FALSE
PF3D7_1346400.e1s1	0.0662221	0.0500863	0.18663	1.04697	FALSE
PF3D7_0714400.1o2	-0.0228258	0.0618252	0.712113	0.984303	FALSE
PF3D7_1254300.iso1.exon2.amp1	-0.11102	0.0980375	0.25792	0.925933	FALSE
PF3D7_0712800.iso1.exon2.amp1	0.0102367	0.0401655	0.798918	1.00712	FALSE
PF3D7_0617400.e1s2 (renamed in 2015)	0.0761673	0.0506581	0.133233	1.05421	FALSE
PF3D7_1147000.3o3	0.0147891	0.0464881	0.750502	1.0103	FALSE
PF3D7_0322100.1o1	0.0647057	0.0545736	0.236237	1.04587	FALSE
PF3D7_0501100.1.e4s1	-0.0463011	0.079021	0.558146	0.968416	FALSE
PF3D7_1254000.iso1.exon2.amp1	-0.0476064	0.0722411	0.510158	0.96754	FALSE
PF3D7_1219300.iso1.exon2.amp1	0.014118	0.0492288	0.774379	1.00983	FALSE
PF3D7_0711700.e1s1	0.000239411	0.0508733	0.996247	1.00017	FALSE
PF3D7_0823800.1o1	0.075838	0.0423218	0.0736578	1.05397	FALSE
PF3D7_1445100.iso1.exon1.amp1	0.0476116	0.0676357	0.481748	1.03355	FALSE
PF3D7_0412900.iso1.exon2.amp1	0.022679	0.0489883	0.643574	1.01584	FALSE
PF3D7_0804500.e1s3	0.0556601	0.0409187	0.17427	1.03933	FALSE
PF3D7_0900200.e2s1	-0.202182	0.0766743	0.00858841	0.869235	FALSE
PF3D7_1333600.iso1.exon1.amp1_seg1	0.038319	0.0360795	0.28864	1.02692	FALSE
PF3D7_0510400.1o1	0.0450961	0.0742206	0.543691	1.03175	FALSE
PF3D7_0631800.iso1.exon2.amp1	-0.111643	0.0925257	0.228066	0.925533	FALSE
PF3D7_1100200.e1s3	-0.0744668	0.0768083	0.332687	0.949693	FALSE
PF3D7_1130000.1o1	0.0187222	0.0407713	0.64626	1.01306	FALSE
PF3D7_0209000.s3	0.0365194	0.0491783	0.458025	1.02564	FALSE
PF3D7_1300300.e2s1	-0.262377	0.105792	0.0134133	0.833713	FALSE
PF3D7_1212800	0.0359663	0.046059	0.43519	1.02524	FALSE
PF3D7_0806800.e1s1	0.00114029	0.0481314	0.981107	1.00079	FALSE
PF3D7_1216500.e1s1	0.00724647	0.064786	0.910979	1.00504	FALSE
PF3D7_0732500.iso1.exon1.amp1	-0.0989303	0.0569955	0.0831316	0.933725	FALSE
PF3D7_0114700.iso1.exon1.amp1	0.0896027	0.0597905	0.134512	1.06408	FALSE
PF3D7_1469600.e1s3	0.0511169	0.0499361	0.306424	1.03607	FALSE
PF3D7_0704100.iso1.exon1.amp2_seg2	0.0658274	0.0570476	0.24901	1.04669	FALSE
PF3D7_0800700.e3s1	-0.00929944	0.0651171	0.886488	0.993575	FALSE
PF3D7_1240900.iso1.exon4.amp2	-0.00455731	0.0508269	0.928585	0.996846	FALSE
PF3D7_1359000.iso1.exon1.amp2_seg2	-0.00278881	0.0575193	0.961346	0.998069	FALSE
PF3D7_0424200.iso1.exon1.amp2	-0.0430651	0.0810687	0.595469	0.970591	FALSE
PF3D7_0421200.iso1.exon2.amp1	0.0441535	0.0700651	0.528823	1.03108	FALSE
PF3D7_0704600.iso1.exon5.amp3_seg1	0.116495	0.0723423	0.107862	1.0841	FALSE
PF3D7_1147800.1.e2s2	0.0230311	0.0477084	0.629456	1.01609	FALSE
PF3D7_0706100.1o8	0.0277901	0.0437073	0.52514	1.01945	FALSE
PF3D7_0808600.e1s1	0.0142382	0.0451526	0.752619	1.00992	FALSE
PF3D7_0803600.14o15	-0.0733044	0.0849571	0.388578	0.950459	FALSE
PF3D7_0421300.iso1.exon2.amp2	0.00377163	0.0437556	0.931339	1.00262	FALSE
PF3D7_1237700.2o2	0.0311408	0.0419999	0.458718	1.02182	FALSE
PF3D7_1100100.iso1.exon1.amp1	-0.0612293	0.0539426	0.256804	0.958447	FALSE
PF3D7_0703700.e1s1	-0.0136037	0.0585102	0.816229	0.990615	FALSE
PF3D7_0930500.iso1.exon2.amp2	0.067079	0.0535778	0.211071	1.04759	FALSE
PF3D7_1148700.2o2 (renamed in 2015)	-0.0848928	0.0478074	0.0762962	0.942855	FALSE
PF3D7_1408700.e3s1	0.0337419	0.100923	0.738246	1.02366	FALSE
PF3D7_0830800.iso1.exon1.amp1	0.0127036	0.0711591	0.858373	1.00884	FALSE
PF3D7_1469600.e1s2	0.0246792	0.0663557	0.710085	1.01725	FALSE
PF3D7_0809900.iso1.exon1.amp1_seg2	0.0621537	0.0616708	0.313951	1.04402	FALSE
PF3D7_0401600.iso1.exon1.amp1	0.0439725	0.0553448	0.427215	1.03095	FALSE
PF3D7_0713000.iso1.exon2.amp1	-0.0609194	0.0670021	0.363609	0.958653	FALSE
PF3D7_1209400.e1s1	0.0539621	0.0748553	0.471267	1.03811	FALSE
PF3D7_0826100.s1	0.00585775	0.0442366	0.894698	1.00407	FALSE
PF3D7_1438800.1o4	0.0118956	0.0393771	0.762687	1.00828	FALSE
PF3D7_0831100.iso1.exon1.amp2	0.0417571	0.0507681	0.411122	1.02937	FALSE
PF3D7_1103800.e1s1	0.0341472	0.0610177	0.575946	1.02395	FALSE
PF3D7_1021700.e1s3	-0.0201989	0.0510015	0.692216	0.986097	FALSE
PF3D7_0826100.s4	0.0812633	0.0506687	0.109292	1.05794	FALSE
PF3D7_0509600.2o2	-0.00309048	0.0383897	0.935865	0.99786	FALSE
PF3D7_0731100.2o2	-0.155783	0.100801	0.122776	0.897645	FALSE
PF3D7_0723900.e1s2	0.0639797	0.0619958	0.302496	1.04535	FALSE
PF3D7_1200300.e2s1	-0.0820416	0.0777253	0.291616	0.94472	FALSE
PF3D7_0529400.1.e9s1	-0.0314134	0.0533141	0.555944	0.978461	FALSE
PF3D7_1035100.1o1	0.0467387	0.0628757	0.457566	1.03293	FALSE
PF3D7_1329800.iso1.exon1.amp2	0.0307616	0.0658732	0.640687	1.02155	FALSE
PF3D7_0713100.2o2	-0.046199	0.075684	0.54182	0.968485	FALSE
PF3D7_0712400.iso1.exon2.amp1	0.0316955	0.0472312	0.502439	1.02221	FALSE
PF3D7_1202300.e31s1	0.0863823	0.0465632	0.0640743	1.0617	FALSE
PF3D7_0904900.e1s1	0.0588438	0.0532932	0.26998	1.04163	FALSE
PF3D7_0914000.1o1	-0.00204724	0.0453369	0.963998	0.998582	FALSE
PF3D7_1107900.iso1.exon1.amp2	0.02116	0.04417	0.632075	1.01478	FALSE
PF3D7_1373400.iso1.exon2.amp1	-0.232012	0.0937307	0.0135936	0.851447	FALSE
PF3D7_0101300.iso1.exon2.amp1	-0.199534	0.0872675	0.0225826	0.870832	FALSE
PF3D7_1036500.1o1	0.0172228	0.0576821	0.765365	1.01201	FALSE
PF3D7_1304300.1o1	0.0808194	0.0558945	0.148731	1.05762	FALSE
PF3D7_0222700.iso1.exon2.amp1	-0.125962	0.065328	0.0543184	0.916393	FALSE
PF3D7_0905300.s5	-0.028707	0.0467226	0.539181	0.980299	FALSE
PF3D7_1255200.iso1.exon2.amp1	-0.0426422	0.0587552	0.468274	0.970875	FALSE
PF3D7_0207300.iso1.exon3.amp1	-0.0033307	0.0578849	0.954135	0.997694	FALSE
PF3D7_1021700.e1s2	0.0387566	0.0467923	0.407855	1.02723	FALSE
PF3D7_0906200.1o1	0.0723063	0.0479223	0.131882	1.0514	FALSE
PF3D7_0833500.iso1.exon2.amp1	-0.0429266	0.05784	0.458286	0.970684	FALSE
PF3D7_1354200	-0.00681061	0.0550683	0.901614	0.99529	FALSE
PF3D7_0201000.iso1.exon1.amp1	-0.0438149	0.0704832	0.534423	0.970086	FALSE
PF3D7_0902200.2o3	0.0750881	0.0709573	0.290392	1.05343	FALSE
PF3D7_1329100.e3s3	-0.0247568	0.0515056	0.630935	0.982986	FALSE
PF3D7_1405500.1o1	0.0600304	0.0557637	0.28214	1.04249	FALSE
PF3D7_1215100.e1s1	0.0173129	0.0506947	0.732839	1.01207	FALSE
PF3D7_1242000.1o1	-0.00859923	0.0501409	0.863889	0.994057	FALSE
PF3D7_0310200.e1s3	0.0226345	0.0450826	0.615809	1.01581	FALSE
PF3D7_1133400	0.0760975	0.0859222	0.376165	1.05416	FALSE
PF3D7_1459600.iso1.exon2.amp1	-0.0562059	0.0738398	0.44685	0.96179	FALSE
PF3D7_0501100.iso2.exon3.amp1	-0.0736094	0.0746724	0.324655	0.950258	FALSE
PF3D7_0830800.iso1.exon1.amp2	-0.0893121	0.0555909	0.108681	0.939971	FALSE
PF3D7_1134500.s2	0.122878	0.0532024	0.0212552	1.0889	FALSE
PF3D7_1119900.iso1.exon1.amp1	0.0346129	0.0560945	0.537444	1.02428	FALSE
PF3D7_0527900.1o1	0.00332589	0.0494327	0.946381	1.00231	FALSE
PF3D7_0627300.1o1	0.0350561	0.0440866	0.426839	1.0246	FALSE
PF3D7_0301900.1o1	0.0902605	0.0535566	0.0924569	1.06456	FALSE
PF3D7_1238100.e1	0.0450314	0.0446684	0.313808	1.03171	FALSE
PF3D7_0113100.iso1.exon1.amp1	-0.163014	0.0639136	0.0110082	0.893157	FALSE
PF3D7_1041300.iso1.exon2.amp1	-0.0691833	0.0560042	0.217204	0.953177	FALSE
PF3D7_0702300.e2	-0.00155635	0.0451543	0.972516	0.998922	FALSE
PF3D7_0220600.2o2	-0.0135143	0.0623005	0.828345	0.990676	FALSE
PF3D7_0112100.1o1	0.00165402	0.0769521	0.982859	1.00115	FALSE
PF3D7_1249800.e1s3	0.0362541	0.0505507	0.473547	1.02545	FALSE
PF3D7_0700400.iso1.exon3.amp1	-0.0995224	0.0982491	0.311497	0.933342	FALSE
PF3D7_0937300.iso1.exon2.amp1	-0.149623	0.066992	0.025896	0.901486	FALSE
PF3D7_1363400.iso1.exon1.amp1	0.0284222	0.043024	0.50912	1.0199	FALSE
PF3D7_0318300.e3s1	0.0331388	0.0393875	0.400493	1.02324	FALSE
PF3D7_0207300.iso1.exon2.amp1	-0.012605	0.0445036	0.777096	0.991301	FALSE
PF3D7_1444100.e6s1	-0.0746784	0.0760695	0.326645	0.949554	FALSE
PF3D7_0511400	0.0928696	0.0773314	0.230262	1.06649	FALSE
PF3D7_0207000.2o2	-0.11054	0.0741876	0.136759	0.926241	FALSE
PF3D7_1150400.iso1.exon2.amp1	-0.20164	0.100997	0.0463426	0.869562	FALSE
PF3D7_0525800.e1s1	-0.0483367	0.0663029	0.466275	0.967051	FALSE
PF3D7_1465300.e1	0.0741144	0.0567166	0.191809	1.05271	FALSE
PF3D7_0212700.1o1	-0.0388321	0.0663611	0.558663	0.973443	FALSE
PF3D7_1203700.e3	0.1216	0.0528674	0.0217926	1.08794	FALSE
PF3D7_0412700.iso1.exon1.amp1	-0.223223	0.0951562	0.019315	0.856649	FALSE
PF3D7_1240300.iso1.exon1.amp2	0.0536478	0.0546575	0.326737	1.03789	FALSE
PF3D7_0732400.iso1.exon1.amp1	-0.0110509	0.0690682	0.872936	0.992369	FALSE
PF3D7_0102500.e1s2	0.118119	0.0582648	0.0430849	1.08532	FALSE
PF3D7_0900700.iso1.exon1.amp1	-0.130397	0.0747263	0.0815081	0.91358	FALSE
PF3D7_0421100.iso1.exon2.amp1	0.0535959	0.0680981	0.431577	1.03785	FALSE
PF3D7_1434500.e2s2	0.12792	0.0524347	0.0149985	1.09272	FALSE
PF3D7_1472100.1o6	0.0273417	0.047549	0.565498	1.01913	FALSE
PF3D7_1200600.iso1.exon1.amp1	-0.139425	0.0582669	0.0170301	0.907881	FALSE
PF3D7_1215400.1o1	0.0183906	0.0455667	0.686656	1.01283	FALSE
PF3D7_0601200.iso1.exon2.amp1	-0.161298	0.0904103	0.0749286	0.89422	FALSE
PF3D7_1252100.e8s2	0.123984	0.0715176	0.0835117	1.08974	FALSE
PF3D7_1149000.e1s6 (renamed in 2015)	-0.113623	0.0761809	0.13637	0.924264	FALSE
PF3D7_1445600.e4	-0.0485777	0.0519763	0.350372	0.966889	FALSE
PF3D7_0108300.s2	0.00879021	0.0724658	0.903494	1.00611	FALSE
PF3D7_1240400.iso1.exon1.amp1	0.0373331	0.0464573	0.421953	1.02622	FALSE
PF3D7_1420700.e1	0.057721	0.0469501	0.21941	1.04082	FALSE
PF3D7_1239700.e1s1	-0.00399152	0.0714463	0.955466	0.997237	FALSE
PF3D7_1124500.1o1	0.0270281	0.0654443	0.679762	1.01891	FALSE
PF3D7_1354200.1o1	0.0689357	0.0436793	0.115053	1.04894	FALSE
PF3D7_0302500.e1s1	-0.00971209	0.0739269	0.895524	0.993291	FALSE
PF3D7_0800200.e2s1	-0.14087	0.107997	0.192613	0.906972	FALSE
PF3D7_1023000.1o1	0.0265692	0.0680771	0.69647	1.01859	FALSE
PF3D7_0731500.e1s1 (renamed in 2015)	0.0757987	0.052868	0.15218	1.05394	FALSE
PF3D7_0628200.s2 (renamed)	0.0207153	0.0556702	0.709947	1.01446	FALSE
PF3D7_1150400.iso1.exon1.amp1	-0.00231478	0.0371033	0.950276	0.998397	FALSE
PF3D7_0701600.iso1.exon2.amp1	-0.16614	0.0856908	0.053001	0.891224	FALSE
PF3D7_0421300.iso1.exon1.amp1	-0.131948	0.103604	0.203319	0.912599	FALSE
PF3D7_0400400.iso1.exon1.amp1	-0.207942	0.097316	0.0330292	0.865771	FALSE
PF3D7_1417200.e1s5	0.0345823	0.0385716	0.370314	1.02426	FALSE
PF3D7_0808600.e1s2	0.0527035	0.0523742	0.314692	1.03721	FALSE
PF3D7_1012700.e1s2	0.0399518	0.0710556	0.574153	1.02808	FALSE
PF3D7_0829600.e2	0.0385292	0.046987	0.41255	1.02707	FALSE
PF3D7_0318500.iso1.exon1.amp3	0.0136331	0.0546109	0.802952	1.00949	FALSE
PF3D7_1409800.e1s1	-0.0430434	0.0513349	0.402101	0.970605	FALSE
PF3D7_0731600.e1s1	-0.145993	0.0676224	0.0312594	0.903757	FALSE
PF3D7_0501800.e1s2	0.0298363	0.063451	0.638368	1.0209	FALSE
PF3D7_0511600.1o1	0.0461557	0.0763177	0.545557	1.03251	FALSE
PF3D7_0400400.iso1.exon2.amp2	0.0356572	0.0657413	0.587758	1.02502	FALSE
PF3D7_0400100.iso1.exon1.amp1	0.0418053	0.0647653	0.518862	1.0294	FALSE
PF3D7_0800300.e1s1	0.0497374	0.0545742	0.362474	1.03508	FALSE
PF3D7_1348800.2o4	0.00924638	0.0738339	0.900383	1.00643	FALSE
PF3D7_0220700.2o2	0.00626925	0.0534004	0.906583	1.00435	FALSE
PF3D7_0410900.1o1	0.0283092	0.0746267	0.70457	1.01982	FALSE
PF3D7_1032700.1o1	0.0256585	0.0658353	0.696872	1.01794	FALSE
PF3D7_0600200.iso1.exon1.amp3	0.0722995	0.069204	0.296578	1.05139	FALSE
PF3D7_0600200.iso1.exon2.amp1	-0.211983	0.0814765	0.00950855	0.86335	FALSE
PF3D7_1254800.iso1.exon1.amp1	0.00903482	0.0632089	0.88639	1.00628	FALSE
PF3D7_0110000.1o1	0.0849595	0.0790628	0.283003	1.06066	FALSE
PF3D7_0400100.iso1.exon1.amp2	-0.0298964	0.0585203	0.609633	0.979491	FALSE
PF3D7_1253400.1o1	-0.0472587	0.0562015	0.400758	0.967773	FALSE
PF3D7_1125400.2o2	0.0337724	0.0350868	0.336175	1.02369	FALSE
PF3D7_1036300.1o1	0.0134011	0.0589051	0.820112	1.00933	FALSE
PF3D7_1137600.1o1 (renamed in 2015)	-0.0819745	0.0593207	0.167532	0.944764	FALSE
PF3D7_1213500.1o2	0.0106532	0.0370996	0.774099	1.00741	FALSE
PF3D7_1470500.5o6	0.0229602	0.0624854	0.713417	1.01604	FALSE
PF3D7_1322000.1o4	0.056296	0.0455809	0.217295	1.03979	FALSE
PF3D7_1022300.2o6	0.0508042	0.0495755	0.305887	1.03584	FALSE
PF3D7_1000600.iso1.exon1.amp1	0.0131298	0.0637908	0.836998	1.00914	FALSE
PF3D7_0519900.1o1	0.00869569	0.0365896	0.812232	1.00605	FALSE
PF3D7_0800100.iso1.exon2.amp1	0.0382601	0.0546336	0.484015	1.02687	FALSE
PF3D7_0808200.e1s1	-0.0129989	0.0744438	0.861443	0.99103	FALSE
PF3D7_1103600.1o1	0.0997617	0.0577583	0.0846531	1.0716	FALSE
PF3D7_0808700.iso1.exon2.amp1	0.112506	0.0560104	0.0450297	1.0811	FALSE
PF3D7_0410300.1o2	-0.0118075	0.0803647	0.883243	0.991849	FALSE
PF3D7_0814600.e1s1	0.0234984	0.0508662	0.644277	1.01642	FALSE
PF3D7_0223200.iso1.exon2.amp1	0.00769374	0.0785734	0.922031	1.00535	FALSE
PF3D7_0223500.iso1.exon1.amp1	-0.239646	0.0818097	0.00352914	0.846953	FALSE
PF3D7_1225700.iso1.exon1.amp2_seg2	0.0143998	0.0547609	0.792676	1.01003	FALSE
PF3D7_1300100.iso1.exon1.amp1	0.00885724	0.0457763	0.846642	1.00616	FALSE
PF3D7_0600200.iso1.exon1.amp1	0.0789779	0.0533571	0.139363	1.05627	FALSE
PF3D7_1447500.2o2	0.0494723	0.0397852	0.214186	1.03489	FALSE
PF3D7_0628100.iso1.exon1.amp9	0.0783211	0.0590493	0.185233	1.05579	FALSE
PF3D7_0608100.iso1.exon1.amp1	0.00543559	0.0544972	0.920584	1.00377	FALSE
PF3D7_1346400.e1s4	0.0906302	0.0505013	0.0732301	1.06484	FALSE
PF3D7_0115000.e2s1	0.0074753	0.0659276	0.909763	1.00519	FALSE
PF3D7_0324500.iso1.exon2.amp1	0.031513	0.0523731	0.547604	1.02208	FALSE
PF3D7_0513900.1o2	0.12466	0.0583048	0.0329236	1.09025	FALSE
PF3D7_0623400.1o1	-0.0227933	0.0624311	0.715172	0.984325	FALSE
PF3D7_0632300.iso1.exon2.amp1	-0.0870534	0.0745121	0.243155	0.941444	FALSE
PF3D7_0602500.1o1	0.0259607	0.047429	0.58434	1.01816	FALSE
PF3D7_0105700.iso1.exon1.amp3	-0.0194232	0.0646412	0.76392	0.986627	FALSE
PF3D7_0617400.e1s1 (renamed in 2015)	0.0276403	0.0490852	0.573576	1.01934	FALSE
PF3D7_0221400.iso1.exon2.amp1	-0.0328552	0.0732955	0.654133	0.977484	FALSE
PF3D7_0115600.iso1.exon2.amp1	-0.192331	0.0770804	0.012862	0.87519	FALSE
PF3D7_1206900.4o4	-0.0217937	0.0787882	0.782176	0.985007	FALSE
PF3D7_1335400.iso1.exon2.amp3	0.0257132	0.0425007	0.545408	1.01798	FALSE
PF3D7_1014100.s1	-0.0285748	0.0860167	0.739856	0.980388	FALSE
PF3D7_0922800.iso1.exon4.amp3	0.0540526	0.0486198	0.266705	1.03818	FALSE
PF3D7_1036000.1o1	-0.222454	0.101558	0.028886	0.857106	FALSE
PF3D7_0102200.e1s1	0.0811149	0.0485862	0.0955503	1.05784	FALSE
PF3D7_0220100.e2s1	0.135026	0.0661657	0.0417246	1.09811	FALSE
PF3D7_1301500.2o2	-0.0424883	0.0691682	0.539272	0.970979	FALSE
PF3D7_1012200.1o2	-0.00642613	0.0625965	0.918268	0.995556	FALSE
PF3D7_0324100.2o2	-0.140889	0.076756	0.0669307	0.90696	FALSE
PF3D7_1150300.iso1.exon1.amp1	-0.124948	0.084744	0.140906	0.917037	FALSE
PF3D7_1317000.1o1	0.00503318	0.0526013	0.923803	1.00349	FALSE
PF3D7_0223300.iso1.exon2.amp1	-0.173689	0.0974052	0.0750774	0.886573	FALSE
PF3D7_1315000.1o2	0.0413999	0.0430204	0.336279	1.02911	FALSE
PF3D7_1138400.e1s4	-0.034462	0.0572551	0.547471	0.976396	FALSE
PF3D7_1240900.iso1.exon3.amp1	-0.245409	0.099082	0.0135364	0.843577	FALSE
PF3D7_1352800.1o3	0.0472029	0.0568177	0.406436	1.03326	FALSE
PF3D7_0936100.1o1	0.0202343	0.0571261	0.723313	1.01412	FALSE
PF3D7_1349300.iso1.exon1.amp2	0.000920777	0.0569349	0.987102	1.00064	FALSE
PF3D7_1448500.e1s4	-0.011234	0.0592335	0.849645	0.992243	FALSE
PF3D7_0500100.iso1.exon1.amp1	0.0420111	0.0425428	0.323804	1.02955	FALSE
PF3D7_1013100.1o2	0.0760418	0.0776248	0.327684	1.05412	FALSE
PF3D7_0826100.s5	-0.0102678	0.0530577	0.846618	0.992908	FALSE
PF3D7_1436300.e1s1	0.152643	0.070692	0.0312336	1.1116	FALSE
PF3D7_0207300.iso1.exon1.amp1	-0.0247013	0.0401752	0.538899	0.983024	FALSE
PF3D7_0913500.3o3	0.063078	0.0461408	0.172124	1.04469	FALSE
PF3D7_1300200.iso1.exon1.amp1	-0.0779096	0.0903757	0.389005	0.947429	FALSE
PF3D7_0619000.1.e6s1 (renamed in 2015)	-0.000732705	0.0576258	0.98986	0.999492	FALSE
PF3D7_0113800.2o4	-0.11628	0.0708455	0.101266	0.922563	FALSE
PF3D7_1031000.1o1	0.0158784	0.0407431	0.696886	1.01107	FALSE
PF3D7_0800500.iso1.exon2.amp1	-0.191511	0.0755033	0.0114559	0.875688	FALSE
PF3D7_0300800.iso1.exon2.amp1	-0.0723381	0.0744704	0.331765	0.951095	FALSE
PF3D7_1335900	-0.0943249	0.0438338	0.0318142	0.93671	FALSE
PF3D7_0712600.iso1.exon1.amp1	-0.196116	0.101628	0.0541201	0.872897	FALSE
PF3D7_1351800.1.1o1	-0.0434949	0.0998703	0.66335	0.970302	FALSE
PF3D7_0600500.iso1.exon2.amp1	-0.119124	0.110954	0.283427	0.920747	FALSE
PF3D7_0323300.1o1	0.0379709	0.0577577	0.511171	1.02667	FALSE
PF3D7_1200400.iso1.exon1.amp2	-0.104939	0.0597935	0.079778	0.929845	FALSE
PF3D7_0622800.s1 (renamed)	0.0258632	0.0739564	0.726683	1.01809	FALSE
PF3D7_1200200.iso1.exon1.amp1	-0.0697422	0.0818367	0.394444	0.952808	FALSE
PF3D7_1470100.e1s2	0.181873	0.0577027	0.00170484	1.13436	FALSE
PF3D7_1400500.iso1.exon1.amp1	-0.140696	0.0952809	0.140308	0.907082	FALSE
PF3D7_0207300.iso1.exon5.amp1	0.0162791	0.0414373	0.694565	1.01135	FALSE
PF3D7_1037000.iso1.exon3.amp1	-0.0986575	0.0875563	0.260292	0.933902	FALSE
PF3D7_0401300.iso1.exon2.amp1	-0.15323	0.0721917	0.0342102	0.899235	FALSE
PF3D7_1228800.e1s1	0.0341751	0.0474524	0.47169	1.02397	FALSE
PF3D7_1240100.1o1	-0.00670369	0.0572275	0.906788	0.995364	FALSE
PF3D7_1200100.iso1.exon1.amp2	-0.0456761	0.0661863	0.490396	0.968836	FALSE
PF3D7_0100600.iso1.exon1.amp1	-0.0927096	0.115154	0.421094	0.93776	FALSE
PF3D7_0425800.iso1.exon2.amp1	-0.142519	0.106757	0.182399	0.905936	FALSE
PF3D7_0407700.e2s2	0.097354	0.0682747	0.154425	1.06981	FALSE
PF3D7_0726400.e6s2	0.0605815	0.0663145	0.361329	1.04289	FALSE
PF3D7_0702300.2o2	-0.0663244	0.0759062	0.382602	0.955068	FALSE
PF3D7_0900500.iso1.exon1.amp1	-0.160775	0.0904062	0.0758622	0.894545	FALSE
PF3D7_0809100.iso1.exon1.amp1	-0.212694	0.10067	0.0350417	0.862925	FALSE
PF3D7_0901100.iso1.exon1.amp1	-0.123895	0.0692585	0.0741503	0.917707	FALSE
PF3D7_1330500.1o1	0.0518173	0.0602779	0.390339	1.03657	FALSE
PF3D7_0113100.iso1.exon2.amp2	-0.0401912	0.054111	0.457927	0.972526	FALSE
PF3D7_0712900.iso1.exon1.amp1	-0.217732	0.0948884	0.0221074	0.859916	FALSE
PF3D7_0833200.iso1.exon3.amp1	-0.0403424	0.0673589	0.549459	0.972424	FALSE
PF3D7_1101700.iso1.exon2.amp1	-0.172275	0.0926786	0.0635497	0.887442	FALSE
PF3D7_0324900.iso1.exon2.amp1	0.0199985	0.0696052	0.773974	1.01396	FALSE
PF3D7_1040400.iso1.exon2.amp1	-0.160271	0.0775562	0.039218	0.894857	FALSE
PF3D7_0223300 (renamed)	-0.256086	0.0984088	0.00949485	0.837357	FALSE
PF3D7_0511400.1o1	0.0674885	0.067928	0.320861	1.04789	FALSE
PF3D7_1101300.iso1.exon1.amp1	-0.259988	0.0868663	0.00287901	0.835095	FALSE
PF3D7_0732200.iso1.exon2.amp1	-0.152965	0.0911581	0.0938754	0.8994	FALSE
PF3D7_1476100.1o1	0.0372233	0.0525428	0.478955	1.02614	FALSE
PF3D7_0505000.iso1.exon1.amp2	0.0534715	0.0497552	0.282955	1.03776	FALSE
PF3D7_0732300.iso1.exon1.amp1	-0.0684991	0.0758663	0.366953	0.95363	FALSE
PF3D7_1041200.iso1.exon2.amp1	-0.186008	0.0883145	0.0356104	0.879034	FALSE
PF3D7_1035900.1o1	-0.0755303	0.108055	0.484829	0.948993	FALSE
PF3D7_1477600.1o3	-0.0837033	0.0422097	0.0478293	0.943632	FALSE
PF3D7_0617400.e1s3 (renamed in 2015)	-0.0959219	0.0632741	0.130064	0.935674	FALSE
PF3D7_0937700.iso1.exon2.amp1	-0.188752	0.0893587	0.0350832	0.877365	FALSE
PF3D7_0115200.iso1.exon2.amp1	-0.141278	0.0852784	0.0981203	0.906715	FALSE
PF3D7_1406300.1o1	-0.0760301	0.078989	0.336175	0.948665	FALSE
PF3D7_0223400.iso1.exon2.amp1	-0.10432	0.0863075	0.227263	0.930243	FALSE
PF3D7_1139500.1.e1s1	-0.115676	0.0677323	0.0881939	0.92295	FALSE
PF3D7_0830600.2o2	0.00198498	0.0729327	0.978296	1.00138	FALSE
PF3D7_0821400.e2s1	0.0383009	0.0528203	0.46867	1.0269	FALSE
PF3D7_0832500.iso1.exon3.amp1	-0.110315	0.0684945	0.10781	0.926386	FALSE
PF3D7_1035700.e1s1	-0.0725472	0.0843375	0.390029	0.950957	FALSE
PF3D7_1000500.iso1.exon3.amp1	-0.214021	0.0992468	0.0314537	0.862131	FALSE
PF3D7_0207500.e3s1	0.121853	0.0745087	0.102496	1.08813	FALSE
PF3D7_0400300.iso1.exon1.amp1	-0.177101	0.0763207	0.0206568	0.884479	FALSE
PF3D7_1302000.2o2	-0.00455675	0.0564273	0.935665	0.996846	FALSE
PF3D7_1101100.iso1.exon1.amp1	-0.164342	0.071947	0.0227156	0.892336	FALSE
PF3D7_0617700.iso1.exon1.amp1	0.0221276	0.0666343	0.739951	1.01546	FALSE
PF3D7_1300300.e2s1 (renamed in 2015)	-0.266184	0.100234	0.00813154	0.831516	FALSE
PF3D7_0315400.1o1	0.0489301	0.0795254	0.53861	1.0345	FALSE
PF3D7_0425900.iso1.exon2.amp1	-0.108191	0.0813705	0.184163	0.927751	FALSE
PF3D7_1040300.iso1.exon2.amp1	-0.161811	0.0862423	0.0611193	0.893902	FALSE
PF3D7_0935800.e9	-0.0541187	0.093688	0.563723	0.963183	FALSE
PF3D7_0705000.e1s1	-0.0664738	0.0543017	0.221384	0.954969	FALSE
PF3D7_1253700.iso1.exon1.amp1	0.0691473	0.0666267	0.299776	1.0491	FALSE
PF3D7_0800700.e1s1	0.00461643	0.0576757	0.936232	1.0032	FALSE
PF3D7_1023200.1o1	0.0786734	0.0843731	0.351489	1.05605	FALSE
PF3D7_1147800.iso2.exon2.amp1	0.0183978	0.0480692	0.702054	1.01283	FALSE
PF3D7_0500400.iso1.exon1.amp1	-0.113229	0.0957033	0.23724	0.924517	FALSE
PF3D7_0732900.iso1.exon2.amp1	-0.183348	0.0845307	0.0304829	0.880657	FALSE
PF3D7_0500800.e2s1	-0.0949027	0.0729141	0.193575	0.936335	FALSE
PF3D7_0100100.iso1.exon1.amp2	-0.0174823	0.0540331	0.746396	0.987955	FALSE
PF3D7_0501100.1.e3s1	-0.0231547	0.0798199	0.771852	0.984078	FALSE
PF3D7_0732700.iso1.exon2.amp1	-0.0769377	0.13175	0.559467	0.948068	FALSE
PF3D7_0809600.iso1.exon1.amp5_seg2	0.0371513	0.0451132	0.410551	1.02609	FALSE
PF3D7_1302200.1o1	0.023288	0.0559482	0.677386	1.01627	FALSE
PF3D7_1337300.1o2	0.0218621	0.0630084	0.728737	1.01527	FALSE
PF3D7_0718100.iso1.exon1.amp2	-0.00275092	0.0478443	0.954169	0.998095	FALSE
PF3D7_0710400	0.0585887	0.0559432	0.295397	1.04145	FALSE
PF3D7_1308200.e2s1	-0.0353887	0.0477745	0.459145	0.975769	FALSE
PF3D7_1472300.2o9	0.00766727	0.0421381	0.85568	1.00533	FALSE
PF3D7_0532900.iso1.exon2.amp1	-0.0648293	0.0725784	0.372099	0.956058	FALSE
PF3D7_0600700.iso1.exon1.amp1	-0.119476	0.0792344	0.132124	0.920522	FALSE
PF3D7_0207700.4o4	-0.0521603	0.0591202	0.377989	0.964491	FALSE
PF3D7_0937800.iso1.exon2.amp1	0.0191935	0.0594067	0.746745	1.01339	FALSE
PF3D7_0101900.iso1.exon1.amp1	-0.0599676	0.100188	0.549704	0.959286	FALSE
PF3D7_0829600.1o1	0.0112939	0.0597042	0.850029	1.00786	FALSE
PF3D7_1041100.iso1.exon2.amp1	-0.131919	0.0907828	0.146723	0.912617	FALSE
PF3D7_1101200.iso1.exon1.amp1	-0.119972	0.116203	0.302293	0.920205	FALSE
PF3D7_1236000.1o1	-0.0474839	0.0733461	0.51763	0.967622	FALSE
PF3D7_0712600.iso1.exon2.amp2	0.0380368	0.0476475	0.425022	1.02672	FALSE
PF3D7_1400600.iso1.exon1.amp1	-0.085288	0.074669	0.253831	0.942596	FALSE
PF3D7_0833400.iso1.exon3.amp1	-0.144846	0.0759069	0.0568512	0.904476	FALSE
PF3D7_1479600.iso1.exon2.amp1	-0.164643	0.077242	0.0334612	0.892149	FALSE
PF3D7_0936400.2o2	0.0141405	0.0565099	0.802497	1.00985	FALSE
PF3D7_1410400.e1s1	-0.0663333	0.102088	0.516099	0.955062	FALSE
PF3D7_0700500.iso1.exon3.amp1	-0.286525	0.0870441	0.00105554	0.819875	FALSE
PF3D7_1479700.iso1.exon2.amp1	-0.122959	0.081163	0.13032	0.918302	FALSE
PF3D7_1100500.iso1.exon1.amp1	-0.177633	0.0782792	0.0236166	0.884152	FALSE
PF3D7_0419700.1o1	-0.111448	0.063696	0.0806955	0.925659	FALSE
PF3D7_0728200.2o2	0.00884652	0.05792	0.878658	1.00615	FALSE
PF3D7_0300200.iso1.exon1.amp1	-0.261256	0.0904846	0.00402871	0.834361	FALSE
PF3D7_0906500.1o1	-0.055154	0.0922133	0.549995	0.962492	FALSE
PF3D7_1028700.1o1	0.0215932	0.085687	0.801128	1.01508	FALSE
PF3D7_1150000.iso1.exon2.amp1	-0.072659	0.0707071	0.304559	0.950884	FALSE
PF3D7_0527200.e2s1	0.120913	0.0583142	0.0385637	1.08742	FALSE
PF3D7_0421100.iso1.exon2.amp2	0.044576	0.0377916	0.238668	1.03138	FALSE
PF3D7_0324400.iso1.exon2.amp1	-0.233892	0.0730493	0.00143937	0.850338	FALSE
PF3D7_1102800.iso1.exon1.amp1	-0.173926	0.116769	0.136896	0.886427	FALSE
PF3D7_0506200.1o1	-0.0511529	0.0676283	0.449723	0.965165	FALSE
PF3D7_1017100.1o1	0.110695	0.0651955	0.090057	1.07975	FALSE
PF3D7_1106300.2o6	0.0654113	0.0880651	0.457924	1.04638	FALSE
PF3D7_0413300.iso1.exon2.amp1	-0.0441964	0.0710062	0.533901	0.96983	FALSE
PF3D7_1300700.iso1.exon1.amp1	-0.119975	0.081704	0.142527	0.920203	FALSE
PF3D7_1000100.iso1.exon2.amp1	-0.262809	0.113429	0.0208497	0.833463	FALSE
PF3D7_1227200.iso1.exon1.amp2	0.0171534	0.0485956	0.724229	1.01196	FALSE
PF3D7_0719000.1o1	-0.248245	0.112082	0.0271525	0.84192	FALSE
PF3D7_0207400.4o4	-0.00969147	0.043318	0.823047	0.993305	FALSE
PF3D7_1322100.iso1.exon1.amp3	-0.026227	0.0869744	0.763103	0.981985	FALSE
PF3D7_0808800.iso1.exon1.amp1	-0.154213	0.083883	0.0665048	0.898623	FALSE
PF3D7_0222600.iso1.exon2.amp1	-0.18554	0.0867879	0.0329404	0.87932	FALSE
PF3D7_0632000.iso1.exon2.amp1	-0.190384	0.0799562	0.0175788	0.876372	FALSE
PF3D7_0721100	-0.034147	0.0697078	0.624416	0.976609	FALSE
PF3D7_1228700.iso1.exon1.amp1_seg2	0.058074	0.0530419	0.274023	1.04108	FALSE
PF3D7_1100400.iso1.exon2.amp1	-0.123065	0.0684236	0.0725997	0.918235	FALSE
PF3D7_0532300.e2s1	0.00533505	0.0793507	0.946418	1.0037	FALSE
PF3D7_0400500.iso1.exon2.amp1	-0.066211	0.0895841	0.460146	0.955143	FALSE
PF3D7_1347200.e1s1	0.0211674	0.0697559	0.761655	1.01478	FALSE
PF3D7_0310500.e1s2	0.00823917	0.0604462	0.891626	1.00573	FALSE
PF3D7_1300500.iso1.exon2.amp1	-0.153436	0.0859536	0.0747617	0.899107	FALSE
PF3D7_0936300.2o2	-0.113203	0.0916593	0.217311	0.924533	FALSE
PF3D7_0804500.e1s1	0.0572191	0.0523235	0.274595	1.04046	FALSE
PF3D7_0402000 (renamed)	0.0217923	0.0377278	0.563743	1.01522	FALSE
PF3D7_0219700.2o2	0.0232954	0.07751	0.763867	1.01628	FALSE
PF3D7_0200300.iso1.exon1.amp1	-0.105616	0.0471983	0.0256142	0.929408	FALSE
PF3D7_1201200.2o2	0.0380039	0.093164	0.683478	1.02669	FALSE
PF3D7_0523800.1o1	-0.0033058	0.0530948	0.950375	0.997711	FALSE
PF3D7_1125700.6o6	0.0255416	0.0789261	0.746345	1.01786	FALSE
PF3D7_1040600.iso1.exon2.amp1	-0.120935	0.0715685	0.0916021	0.919592	FALSE
PF3D7_0207600.e4s1	0.00441137	0.0549926	0.936092	1.00306	FALSE
PF3D7_1255100.iso1.exon2.amp1	-0.149542	0.0803724	0.0632979	0.901536	FALSE
PF3D7_0917900.e2	0.0666322	0.0691659	0.33576	1.04727	FALSE
PF3D7_0731200.2o2	-0.191422	0.0874383	0.0289739	0.875742	FALSE
PF3D7_1302200	0.0161903	0.0605841	0.789381	1.01129	FALSE
PF3D7_0901800.2o2	0.0731822	0.0705134	0.299768	1.05203	FALSE
PF3D7_1036400.e2s2	-0.20808	0.103337	0.0445066	0.865689	FALSE
PF3D7_1103700.e1s1	0.0134998	0.0612137	0.825531	1.0094	FALSE
PF3D7_0300500.iso1.exon1.amp1	-0.069489	0.0665441	0.296797	0.952975	FALSE
PF3D7_1254400.iso1.exon2.amp1	-0.157401	0.0823779	0.0565279	0.896639	FALSE
PF3D7_1040000.iso1.exon2.amp1	-0.0346227	0.0875272	0.69257	0.976287	FALSE
PF3D7_0324800.iso1.exon2.amp1	-0.0798272	0.0880315	0.364883	0.946171	FALSE
PF3D7_1252300.iso1.exon2.amp1	-0.109366	0.0654239	0.0951273	0.926996	FALSE
PF3D7_0901400.iso1.exon2.amp1	-0.0490174	0.0795634	0.538081	0.966594	FALSE
PF3D7_1359800.iso1.exon3.amp1	0.0130709	0.0440419	0.766737	1.0091	FALSE
PF3D7_0712000.iso1.exon1.amp1	-0.265054	0.0957847	0.0058326	0.832168	FALSE
PF3D7_0509700.e4s1	-0.0226185	0.0674436	0.737466	0.984444	FALSE
PF3D7_1305700.1o1	-0.212799	0.127447	0.0955087	0.862861	FALSE
PF3D7_0700200.iso1.exon3.amp1	-0.0790751	0.0778483	0.310163	0.946664	FALSE
PF3D7_1100300.iso1.exon2.amp1	-0.195522	0.114347	0.0878133	0.873257	FALSE
PF3D7_1334200.e1s1	-0.0741918	0.0624643	0.235413	0.949874	FALSE
PF3D7_1334400.1o1	0.0269972	0.0628627	0.667745	1.01889	FALSE
PF3D7_1035300.iso1.exon1.amp1	-0.101965	0.0900304	0.257859	0.931763	FALSE
PF3D7_0301700.e2s1	0.0377664	0.0820377	0.645432	1.02652	FALSE
PF3D7_1328200.iso1.exon1.amp2_seg1	-0.114963	0.092817	0.21599	0.923406	FALSE
PF3D7_0412900.iso1.exon2.amp2	-0.0538947	0.0719621	0.454198	0.963332	FALSE
PF3D7_0502400.1o1	-0.0128441	0.0844709	0.879197	0.991137	FALSE
PF3D7_0313100.1o4	-0.00925636	0.069322	0.893822	0.993605	FALSE
PF3D7_0413200.iso1.exon1.amp1	-0.0593441	0.0718545	0.4092	0.9597	FALSE
PF3D7_0207400.2o4	0.00870083	0.0455348	0.848528	1.00605	FALSE
PF3D7_1127900.3o3	-0.0799952	0.0715484	0.264	0.946061	FALSE
PF3D7_0424600.e2s1	-0.000363257	0.0788906	0.996328	0.999748	FALSE
PF3D7_0211200.1o1	0.00302505	0.0429297	0.943847	1.0021	FALSE
PF3D7_0937500.iso1.exon1.amp1	-0.121103	0.0917352	0.187304	0.919484	FALSE
PF3D7_0100800.iso1.exon2.amp1	-0.139061	0.0764791	0.0695286	0.90811	FALSE
PF3D7_0627400.1o1	0.0647978	0.0413939	0.118029	1.04594	FALSE
PF3D7_0200500.iso1.exon1.amp1	-0.181934	0.083099	0.0289635	0.881521	FALSE
PF3D7_0832800.iso1.exon3.amp1	-0.0499453	0.0767231	0.515313	0.965973	FALSE
PF3D7_0701800.iso1.exon1.amp1	-0.0817316	0.0901866	0.365176	0.944923	FALSE
PF3D7_0712400.iso1.exon2.amp2	0.0550963	0.0724678	0.447388	1.03893	FALSE
PF3D7_0620200.1o1	0.121148	0.0474698	0.0109598	1.0876	FALSE
PF3D7_0318600.iso1.exon1.amp1	0.0130008	0.0711288	0.855035	1.00905	FALSE
PF3D7_0713400.2o2	0.0122427	0.0539598	0.820592	1.00852	FALSE
PF3D7_0223500.iso1.exon2.amp1	0.0210406	0.0726424	0.772189	1.01469	FALSE
PF3D7_1361700.e1	-0.00270465	0.0726892	0.970332	0.998127	FALSE
PF3D7_0818900	-0.0705524	0.10538	0.503437	0.952273	FALSE
PF3D7_0200100 (renamed)	0.0220225	0.0685793	0.748231	1.01538	FALSE
PF3D7_1147800.iso2.exon1.amp1	0.0343872	0.0527439	0.514679	1.02412	FALSE
PF3D7_0405300.iso1.exon1.amp2	-0.18242	0.0743981	0.0144991	0.881224	FALSE
PF3D7_0425500.iso1.exon1.amp1	-0.106349	0.0954483	0.265646	0.928936	FALSE
PF3D7_0200800.iso1.exon3.amp1	0.030613	0.0636527	0.63074	1.02145	FALSE
PF3D7_1200500.iso1.exon1.amp1	-0.166443	0.0822592	0.0434844	0.891037	FALSE
PF3D7_1243900.iso1.exon5.amp1	0.00390261	0.046708	0.93344	1.00271	FALSE
PF3D7_1040700.iso1.exon2.amp1	-0.0281143	0.0734907	0.702187	0.980701	FALSE
PF3D7_0425100.2o2	0.0718856	0.0760509	0.34493	1.05109	FALSE
PF3D7_0405300.iso1.exon1.amp1	-0.268722	0.109907	0.0147789	0.830055	FALSE
PF3D7_0501200.e2	-1.25546e-06	0.0921907	0.999989	0.999999	FALSE
PF3D7_1000300.iso1.exon1.amp1	-0.0846951	0.0669555	0.206393	0.942984	FALSE
PF3D7_1479400.iso1.exon2.amp1	-0.0405445	0.112117	0.71776	0.972288	FALSE
PF3D7_1102700.iso1.exon1.amp1	-0.0444507	0.0897373	0.620543	0.969659	FALSE
PF3D7_0800400.iso1.exon3.amp1	-0.172708	0.0810849	0.0335897	0.887176	FALSE
PF3D7_0833100.iso1.exon3.amp1	-0.146414	0.0717485	0.0417317	0.903493	FALSE
PF3D7_0101000.iso1.exon1.amp1	-0.117821	0.0799091	0.1409	0.921579	FALSE
PF3D7_0632100.iso1.exon1.amp1	-0.136213	0.0769486	0.0772154	0.909904	FALSE
PF3D7_1212000 (renamed)	0.0138047	0.0530807	0.7949	1.00961	FALSE
PF3D7_0408600	0.0180991	0.0601791	0.763709	1.01262	FALSE
PF3D7_1300400.iso1.exon2.amp1	-0.184845	0.110431	0.0946921	0.879744	FALSE
PF3D7_0414700.1o1	0.0919319	0.0609053	0.131729	1.0658	FALSE
PF3D7_1410100.1o7	-0.135818	0.0808932	0.0936872	0.910153	FALSE
PF3D7_1372700.iso1.exon2.amp1	-0.145822	0.0864944	0.0923445	0.903864	FALSE
PF3D7_1149100.1.2o2	-0.0341929	0.0769271	0.656856	0.976578	FALSE
PF3D7_0901300.iso1.exon2.amp1	-0.132084	0.0783559	0.0923877	0.912513	FALSE
PF3D7_0500800.e1s1	-0.0228195	0.043947	0.603782	0.984307	FALSE
PF3D7_0115300.iso1.exon2.amp1	-0.0570832	0.0714921	0.424929	0.961205	FALSE
PF3D7_0900600.iso1.exon1.amp1	-0.1513	0.0858718	0.0786027	0.900439	FALSE
PF3D7_0727800.iso1.exon1.amp1	-0.0295842	0.0575625	0.607481	0.979703	FALSE
PF3D7_1040500.iso1.exon2.amp1	-0.185864	0.0847509	0.028695	0.879123	FALSE
PF3D7_1321100.e4s1	0.0452717	0.0479653	0.345639	1.03188	FALSE
PF3D7_0833000.iso1.exon3.amp1	-0.181311	0.0881985	0.040252	0.881901	FALSE
PF3D7_1335100	-0.245532	0.0916858	0.00761424	0.843505	FALSE
PF3D7_0821500.1o1	-0.0780889	0.0730298	0.285386	0.947312	FALSE
PF3D7_1139300.e2s3	0.0359309	0.0791487	0.650021	1.02522	FALSE
PF3D7_1478800.2o2	0.0644583	0.0674947	0.339965	1.04569	FALSE
PF3D7_0201500.2o2	-0.0641258	0.0727364	0.378344	0.956525	FALSE
PF3D7_0222500.iso1.exon2.amp1	-0.111728	0.0870478	0.199816	0.925479	FALSE
PF3D7_0200600.iso1.exon1.amp1	-0.235234	0.0855182	0.00613051	0.849547	FALSE
PF3D7_1100200.e1s1	0.0555834	0.0678574	0.41305	1.03928	FALSE
PF3D7_1371900.2o2	-0.0538369	0.0770211	0.484836	0.963371	FALSE
PF3D7_0623700.iso1.exon1.amp2	-0.0453016	0.0581178	0.436012	0.969087	FALSE
PF3D7_0908800.1o2	0.0999426	0.0629374	0.112832	1.07173	FALSE
PF3D7_1373300.iso1.exon2.amp1	-0.16381	0.0805407	0.0424126	0.892664	FALSE
PF3D7_0632700.iso1.exon2.amp1	-0.190471	0.0878895	0.0306234	0.876319	FALSE
PF3D7_1400400.iso1.exon1.amp1	-0.054579	0.079805	0.494305	0.962875	FALSE
PF3D7_1480000.iso1.exon2.amp1	-0.190006	0.0881738	0.0315751	0.876602	FALSE
PF3D7_0808900.iso1.exon1.amp1	-0.19224	0.0757758	0.0114397	0.875245	FALSE
PF3D7_1439000.1o2	-0.0390885	0.0567313	0.491088	0.97327	FALSE
PF3D7_0901500.iso1.exon2.amp1	-0.15229	0.080964	0.0604716	0.899821	FALSE
PF3D7_1000400.iso1.exon1.amp1	-0.148492	0.080984	0.0672206	0.902193	FALSE
PF3D7_1300600.iso1.exon1.amp1	-0.0374245	0.0873379	0.668443	0.974393	FALSE
PF3D7_1301700.2o2	0.0127575	0.0587633	0.828206	1.00888	FALSE
PF3D7_0200200.iso1.exon1.amp1	-0.088882	0.0881172	0.313544	0.940251	FALSE
PF3D7_0400900.iso1.exon1.amp1	-0.104928	0.0847127	0.215978	0.929852	FALSE
PF3D7_0202000.e2s1	0.00924543	0.0564009	0.869848	1.00643	FALSE
PF3D7_0423700.1o1	-0.0338097	0.0866699	0.696606	0.976837	FALSE
PF3D7_0911900.2o2	0.0811603	0.0866388	0.349264	1.05787	FALSE
PF3D7_0100200.iso1.exon1.amp1	-0.178327	0.0817016	0.0294562	0.883727	FALSE
PF3D7_0930300.s2	-0.131574	0.110235	0.233126	0.912835	FALSE
PF3D7_0632400.iso1.exon2.amp1	-0.191824	0.0868781	0.0276326	0.875498	FALSE
PF3D7_0301700.e1s1	0.000818998	0.0560581	0.988348	1.00057	FALSE
PF3D7_0400100.iso1.exon1.amp3	-0.103017	0.0729256	0.158293	0.931084	FALSE
PF3D7_0632500.iso1.exon2.amp1	-0.0685669	0.059705	0.25126	0.953585	FALSE
PF3D7_1121600.iso1.exon2.amp1	-0.110167	0.10049	0.273397	0.926481	FALSE
PF3D7_0402400.2o2	-0.102604	0.0967607	0.289405	0.931351	FALSE
PF3D7_0300700.iso1.exon2.amp1	-0.185229	0.102293	0.0706891	0.87951	FALSE
PF3D7_1323500.1o1	0.0815623	0.0674331	0.226946	1.05816	FALSE
PF3D7_0930300.s1	-0.0430343	0.116138	0.71111	0.970611	FALSE
PF3D7_1116000.iso1.exon2.amp2	0.0362071	0.112582	0.747866	1.02541	FALSE
PF3D7_1438800.2o4	0.0293461	0.0375654	0.435	1.02055	FALSE
PF3D7_0104000.3o3	-0.0178066	0.0464561	0.701636	0.987733	FALSE
PF3D7_1353700.1o1	-0.00431779	0.0883827	0.961053	0.997012	FALSE
PF3D7_1348800.3o4	0.0150126	0.0518886	0.772436	1.01046	FALSE
PF3D7_0620000.1o1	-0.0117736	0.0741862	0.873957	0.991872	FALSE
PF3D7_1254200.iso1.exon2.amp1	-0.151589	0.0779569	0.0523099	0.900258	FALSE
PF3D7_1122700.1o1	-0.158592	0.0757917	0.0368249	0.895899	FALSE
PF3D7_0600300.iso1.exon1.amp1	-0.223902	0.0889754	0.0121199	0.856246	FALSE
PF3D7_0937400.iso1.exon2.amp1	-0.0773698	0.0737989	0.294892	0.947784	FALSE
PF3D7_1254500.iso1.exon2.amp1	-0.153947	0.0790011	0.0518116	0.898788	FALSE
PF3D7_1038400.e3s1	-0.0604308	0.0735159	0.411405	0.958978	FALSE
PF3D7_1353100.e2s1	-0.0176909	0.0764933	0.817182	0.987812	FALSE
PF3D7_0220000.e2s1	-0.209869	0.131732	0.111667	0.864616	FALSE
PF3D7_0206000.s2	-0.112171	0.0697103	0.108131	0.925195	FALSE
PF3D7_0801000.e2s2	-0.0683093	0.0840726	0.416832	0.953755	FALSE
PF3D7_0500500.iso1.exon1.amp1	0.0522264	0.094346	0.580089	1.03686	FALSE
PF3D7_0403600.2o2	-0.0444956	0.0701082	0.52589	0.969629	FALSE
PF3D7_1129100.e1s1	0.0495745	0.0904409	0.583803	1.03496	FALSE
PF3D7_0701100.iso1.exon3.amp1	-0.245169	0.0909198	0.00720758	0.843717	FALSE
PF3D7_1015900.e2s1	-0.0391296	0.0816311	0.631871	0.973242	FALSE
PF3D7_1314500.iso1.exon2.amp1	0.0731482	0.12271	0.551336	1.05201	FALSE
PF3D7_0200700.iso1.exon1.amp1	-0.111608	0.0904238	0.217595	0.925556	FALSE
PF3D7_0223100.iso1.exon2.amp1	-0.183296	0.088358	0.0384703	0.880688	FALSE
PF3D7_1254700.iso1.exon1.amp1	0.018707	0.0827072	0.821138	1.01305	FALSE
PF3D7_0803600_3o15	-0.0395615	0.0940007	0.674008	0.972951	FALSE
PF3D7_1041000.iso1.exon2.amp1	-0.208391	0.0815803	0.0108875	0.865502	FALSE
PF3D7_0201200.iso1.exon2.amp1	-0.0867827	0.0900757	0.335722	0.94162	FALSE
PF3D7_0401400.iso1.exon2.amp1	-0.157287	0.0865177	0.069577	0.89671	FALSE
PF3D7_0925900.e2s1	0.0412155	0.0583089	0.479941	1.02898	FALSE
PF3D7_0100900.iso1.exon1.amp1	-0.189317	0.0875386	0.0309695	0.877021	FALSE
PF3D7_0935600.1o2	-0.203	0.0826639	0.0143489	0.868742	FALSE
PF3D7_0207500.e1s1	-0.036063	0.0752805	0.632083	0.975313	FALSE
PF3D7_1024800.e2s2	0.0386813	0.0800979	0.629329	1.02717	FALSE
PF3D7_0406200	-0.240286	0.102477	0.0193707	0.846578	FALSE
PF3D7_1373100.iso1.exon1.amp1	-0.170573	0.0819304	0.0377816	0.88849	FALSE
PF3D7_1228600.e1s1	0.116969	0.0723886	0.106666	1.08445	FALSE
PF3D7_1001500.1o1	-0.253757	0.0934432	0.00680978	0.838709	FALSE
PF3D7_1035300.iso1.exon1.amp2	-0.0812706	0.0968652	0.401807	0.945225	FALSE
PF3D7_1040900.iso1.exon2.amp1	-0.0693072	0.0736818	0.347282	0.953096	FALSE
PF3D7_1223600.e1	-0.0273633	0.0775961	0.724487	0.981212	FALSE
PF3D7_1102500.e2s1	-0.051578	0.0905826	0.569301	0.96488	FALSE
PF3D7_1476500.2o2	0.0611318	0.0793572	0.44141	1.04328	FALSE
PF3D7_0113100.iso1.exon2.amp1	0.102301	0.0697972	0.143268	1.07348	FALSE
PF3D7_0800300.e1s3	0.0433094	0.0572247	0.449455	1.03047	FALSE
PF3D7_0401200.iso1.exon2.amp1	-0.0435217	0.0767861	0.571073	0.970284	FALSE
PF3D7_1036400.1o2	-0.208193	0.108296	0.0550326	0.865621	FALSE
PF3D7_0900300.iso1.exon1.amp1	-0.0597453	0.0726038	0.410902	0.959434	FALSE
PF3D7_0422300.e3s1	0.0258603	0.0619269	0.676397	1.01809	FALSE
PF3D7_0217700.iso1.exon1.amp1	-0.031279	0.059309	0.598122	0.978552	FALSE
PF3D7_1400800.iso1.exon1.amp1	-0.156873	0.0759459	0.0393063	0.896967	FALSE
PF3D7_0632200.iso1.exon1.amp1	-0.226479	0.106456	0.0337995	0.854718	FALSE
PF3D7_0700300.iso1.exon3.amp1	-0.0573511	0.05912	0.332407	0.961027	FALSE
PF3D7_1149200.e2s1	-0.0634654	0.10457	0.54414	0.956963	FALSE
PF3D7_0401000.iso1.exon1.amp1	-0.09604	0.0906651	0.289906	0.935598	FALSE
PF3D7_1246200	-0.0442069	0.0781199	0.571688	0.969823	FALSE
PF3D7_0532100	-0.248494	0.105528	0.0188624	0.841775	FALSE
PF3D7_1150200.iso1.exon1.amp1	-0.125865	0.0877704	0.152096	0.916454	FALSE
PF3D7_0900400.iso1.exon2.amp1	-0.226379	0.105612	0.0324831	0.854778	FALSE
PF3D7_1321800.1o4	-0.00166565	0.076615	0.982662	0.998846	FALSE
PF3D7_1400300.iso1.exon1.amp1	-0.0803667	0.101957	0.430873	0.945817	FALSE
PF3D7_0207600.e2s1	-0.0485162	0.0867341	0.576125	0.96693	FALSE
PF3D7_0202500.1o1	-0.116605	0.10891	0.284765	0.922356	FALSE
PF3D7_0425700.iso1.exon1.amp1	-0.00718605	0.080584	0.928974	0.995031	FALSE
PF3D7_1040100.iso1.exon2.amp1	-0.092383	0.103976	0.374633	0.937972	FALSE
PF3D7_0207700.2o4	0.0134447	0.0837784	0.872559	1.00936	FALSE
PF3D7_1216600	-0.0515808	0.0680735	0.448921	0.964879	FALSE
PF3D7_1223600.1o2	0.00533104	0.0748262	0.943226	1.0037	FALSE
PF3D7_0220000.e2s2	-0.0557873	0.10887	0.60855	0.962069	FALSE
PF3D7_1002500.1o3	-0.117228	0.0731779	0.109702	0.921957	FALSE
PF3D7_0100400.iso1.exon2.amp1	-0.102284	0.105237	0.331481	0.931557	FALSE
PF3D7_1016900.e1s1	-0.0344343	0.0636667	0.588814	0.976415	FALSE
PF3D7_1328300.1o3	-0.0376066	0.103319	0.715999	0.97427	FALSE
PF3D7_1201400.iso1.exon1.amp1	-0.102187	0.089003	0.251384	0.93162	FALSE
PF3D7_1373000.iso1.exon2.amp1	-0.0940184	0.0906412	0.300042	0.936909	FALSE
PF3D7_0530100.2o2	-0.0748527	0.0923508	0.417967	0.949439	FALSE
PF3D7_0102200.e2s1	-0.133902	0.114809	0.243963	0.911363	FALSE
PF3D7_1372600.iso1.exon2.amp1	-0.250902	0.0879901	0.00450476	0.840371	FALSE
PF3D7_0102200.e2s2	-0.0324074	0.102229	0.75135	0.977787	FALSE

## Sheet: Dictionary
PROT_ID : Protein ID
COEF: Differences in Ab log2(MFI) between groups comparing C3C vs (R3R + R3C) for M0, M3 and M20 (before boost) and comparing C3C vs. R3R for M21 and M32. This difference is the regression coefficient of a vaccination group indicator variable of a multiple regression including sex, age group and site as covariates of control
STD_COEFF: Estimated standard deviation of COEFF
UNCORR_SIG: Significance of COEF being different from 0 (null hypothesis of no differences) not corrected for multiple comparisons
FOLD_DIFF: 2^COEF, which can be interpreted as ratios in geometrical means of Ab MFI and therefore as Ab MFI fold-differences between vaccination groups
FDR_CORR: whether UNCORR_SIG is significant keeping the false discovery rate lower than 5% following the Benjamini-Hochberg method
NOTE: Ab differences are ranked in decreasing order according to differences at M3
